# Supplementary material for: Temperature at parental generation affects bacterial communities associated with offspring for both host and parasitoid
Source: FEMS Microbiol Ecol. 2026 May 1;102(6):fiag046. doi: 10.1093/femsec/fiag046 (PMC13192552; doi:10.1093/femsec/fiag046)
Supplement: fiag046_Supplemental_Files [file fiag046_supplemental_files.zip]

Archive with 2 entries (2 files):
- Temperature_microbiota_SupplementaryFigures.docx
- Temperature_microbiota_SupplementaryTables_Reviewed.xlsx
