# Supplementary material for: Temperature at parental generation affects bacterial communities associated with offspring for both host and parasitoid
Source: FEMS Microbiol Ecol. 2026 May 1;102(6):fiag046. doi: 10.1093/femsec/fiag046 (PMC13192552; doi:10.1093/femsec/fiag046)
Supplement: fiag046_Supplemental_Files [file fiag046_supplemental_files.zip › Temperature_microbiota_SupplementaryTables_Reviewed.xlsx]

## Sheet: Description
Table	Table description	Column name	Column description
Table S1	Metafile associated with sequencing samples and plate controls. Sequences are available in NCBI through the accession code PRJNA1227207.	sequence_R1	R1 sequence name
		sequence_R2	R2 sequence name
		samples_lab	ID given during extraction and PCR procedures
		samples_fimm	ID given by the sequencing company
		description_sample	sample ID
		PCR_plate	plate ID
		species	sample's species (Melitaea cinxia or Hyposoter horticola)
Table S2	Metadata associated with experimental samples of Melitaea cinxia and Hyposoter horticola.	description_sample	sample ID
		species	sample's species (Melitaea cinxia or Hyposoter horticola)
		treatment	treatment ID
		generation	sample's generation (F0 or F1)
		sex	sample's sex (male or female)
		ID_group_postdiapause	ID of the postdiapause group in which samples were reared
		T_group_postdiapause	temperature of the postdiapause group in which samples were reared
		ID_group_diapause	ID of the group in which samples were diapausing
		N_group_diapause	number of individuals in the diapausing group
		ID_clutch_prediapause	ID of the pre-diapause group in which samples were reared
		N_clutch_prediapause	number of individuals in the pre-diapause group
		T_clutch_prediapause	temperature of the pre-diapause group in which samples were reared
		code_butterfly_mom	wing code of the F0 female butterfly during experiments
		ID_butterfly_mom	ID of the F0 female butterfly
		T_butterfly_mom	temperature in which the F0 female butterfly was reared
		ID_butterfly_dad	wing code of the F0 male butterfly
		T_butterfly_dad	ID of the F0 male butterfly
		ID_wasp_mom	ID of the F0 female wasp which parasitised the clutch of that particular sample
		T_wasp_mom	temperature in which the F0 female wasp was reared
		T_mom	temperature in which the F0 female butterfly (for M. cinxia samples) or F0 female wasp (for H. horticula samples) were reared
		ID_mom	ID of the F0 female butterfly (for M. cinxia samples) or F0 female wasp (for H. horticula samples)
		date_eggs_laid	date when the F0 female butterfly laid eggs
		parasitised_date	date when the F0 female wasp parasitised the butterfly's eggs
		eclosion_date	date when F1 caterpillars eclosed
		diapause_date	date when F1 caterpillars in a pre diapause group/clutch started to enter in diapause
		cold_date	date when F1 caterpillars in a pre diapause group/clutch were placed at 5 °C
		wake_up_date	date when the diapausing group was woken up
		N_group_postdiapause_wake_up	number of individuals that were awake in a postdiapause group
		N_group_postdiapause_after_5days	number of individuals that survived 5 days after waking up the post-diapause group
		pupation_date	date when the pupation of the F1 cinxia sample was noticed
		emergence_date	date when the F1 cinxia samples emerged as an adult
		ethanol_date	date when the F1 cinxia sample was placed into 99% ethanol. During the time in between the emergence and ethanol date, the sample was kept at -20 °C
Table S3	Abundance of bacterial zOTUs (Zotu1-Zotu20768) in the samples used in this study. Values were normalized using Total Sum Scaling (TSS). Each row represents a sample, with zOTUs listed in columns.	samples_lab_fimm	combination of ID given during DNA extraction/PCR and ID given by the sequencing company
		samples_lab	ID given during DNA extraction and PCR procedures
		samples_fimm	ID given by the sequencing company
		description_sample	sample ID
		PCR_plate	plate ID
		species	sample's species (Melitaea cinxia or Hyposoter horticola)
		Zotu1-Zotu20768	Bacterial zOTUs
TableS4	PERMANOVA results for the selected models explaining Melitaea cinxia and Hyposoter horticola microbiota composition. (*) indicates statistically significant p-values.
TableS5	GLMM results for the selected models explaining Melitaea cinxia and Hyposoter horticola diversity. (*) indicates statistically significant p-values.
TableS6	Indicator species analysis of bacterial zOTUs associated with the host species Melitaea cinxia and Hyposoter horticola, and across temperature treatments.

## Sheet: TableS1
sequence_R1	sequence_R2	samples_lab	samples_fimm	description_sample	PCR_plate	species
201_S31_L001_R1_001.fastq	201_S31_L001_R2_001.fastq	201	S31	10a-26-C2	Plate3	cinxia
202_S93_L001_R1_001.fastq	202_S93_L001_R2_001.fastq	202	S93	10a-26-C3	Plate3	cinxia
203_S70_L001_R1_001.fastq	203_S70_L001_R2_001.fastq	203	S70	10a-26-C4	Plate3	cinxia
204_S37_L001_R1_001.fastq	204_S37_L001_R2_001.fastq	204	S37	10a-28-C1	Plate3	cinxia
205_S11_L001_R1_001.fastq	205_S11_L001_R2_001.fastq	205	S11	10a-28-C3	Plate3	cinxia
206_S4_L001_R1_001.fastq	206_S4_L001_R2_001.fastq	206	S4	10a-28-C4	Plate3	cinxia
207_S15_L001_R1_001.fastq	207_S15_L001_R2_001.fastq	207	S15	10a-28-C5	Plate3	cinxia
208_S14_L001_R1_001.fastq	208_S14_L001_R2_001.fastq	208	S14	11-26-C5	Plate3	cinxia
209_S28_L001_R1_001.fastq	209_S28_L001_R2_001.fastq	209	S28	11-26-C6	Plate3	cinxia
210_S42_L001_R1_001.fastq	210_S42_L001_R2_001.fastq	210	S42	11-26-C7	Plate3	cinxia
211_S16_L001_R1_001.fastq	211_S16_L001_R2_001.fastq	211	S16	11-26-C8	Plate3	cinxia
212_S92_L001_R1_001.fastq	212_S92_L001_R2_001.fastq	212	S92	11-26-C9	Plate3	cinxia
214_S47_L001_R1_001.fastq	214_S47_L001_R2_001.fastq	214	S47	11-28-C8	Plate3	cinxia
215_S67_L001_R1_001.fastq	215_S67_L001_R2_001.fastq	215	S67	11-28-C10	Plate3	cinxia
216_S80_L001_R1_001.fastq	216_S80_L001_R2_001.fastq	216	S80	11-28-C11	Plate3	cinxia
217_S91_L001_R1_001.fastq	217_S91_L001_R2_001.fastq	217	S91	11-28-C14	Plate3	cinxia
218_S5_L001_R1_001.fastq	218_S5_L001_R2_001.fastq	218	S5	12-26-C2	Plate3	cinxia
219_S90_L001_R1_001.fastq	219_S90_L001_R2_001.fastq	219	S90	12-26-C6	Plate3	cinxia
220_S84_L001_R1_001.fastq	220_S84_L001_R2_001.fastq	220	S84	12-28-C9	Plate3	cinxia
221_S66_L001_R1_001.fastq	221_S66_L001_R2_001.fastq	221	S66	12-28-C10	Plate3	cinxia
222_S86_L001_R1_001.fastq	222_S86_L001_R2_001.fastq	222	S86	12-28-C16	Plate3	cinxia
223_S34_L001_R1_001.fastq	223_S34_L001_R2_001.fastq	223	S34	15b-26-C1	Plate3	cinxia
224_S39_L001_R1_001.fastq	224_S39_L001_R2_001.fastq	224	S39	15b-26-C2	Plate3	cinxia
225_S73_L001_R1_001.fastq	225_S73_L001_R2_001.fastq	225	S73	15b-26-C9	Plate3	cinxia
226_S55_L001_R1_001.fastq	226_S55_L001_R2_001.fastq	226	S55	15b-28-C5	Plate3	cinxia
227_S9_L001_R1_001.fastq	227_S9_L001_R2_001.fastq	227	S9	15b-28-C11	Plate3	cinxia
228_S82_L001_R1_001.fastq	228_S82_L001_R2_001.fastq	228	S82	15b-28-C12	Plate3	cinxia
229_S3_L001_R1_001.fastq	229_S3_L001_R2_001.fastq	229	S3	2-26-C1	Plate3	cinxia
230_S19_L001_R1_001.fastq	230_S19_L001_R2_001.fastq	230	S19	2-26-C4	Plate3	cinxia
231_S65_L001_R1_001.fastq	231_S65_L001_R2_001.fastq	231	S65	2-26-C5	Plate3	cinxia
232_S53_L001_R1_001.fastq	232_S53_L001_R2_001.fastq	232	S53	2-26-C6	Plate3	cinxia
233_S36_L001_R1_001.fastq	233_S36_L001_R2_001.fastq	233	S36	2-26-C7	Plate3	cinxia
234_S23_L001_R1_001.fastq	234_S23_L001_R2_001.fastq	234	S23	2-28-C1	Plate3	cinxia
235_S33_L001_R1_001.fastq	235_S33_L001_R2_001.fastq	235	S33	2-28-C2	Plate3	cinxia
236_S10_L001_R1_001.fastq	236_S10_L001_R2_001.fastq	236	S10	2-28-C3	Plate3	cinxia
237_S29_L001_R1_001.fastq	237_S29_L001_R2_001.fastq	237	S29	2-28-C5	Plate3	cinxia
238_S12_L001_R1_001.fastq	238_S12_L001_R2_001.fastq	238	S12	22a-26(2)-C2	Plate3	cinxia
239_S44_L001_R1_001.fastq	239_S44_L001_R2_001.fastq	239	S44	22a-26(2)-C3	Plate3	cinxia
240_S83_L001_R1_001.fastq	240_S83_L001_R2_001.fastq	240	S83	22a-26(2)-C6	Plate3	cinxia
241_S21_L001_R1_001.fastq	241_S21_L001_R2_001.fastq	241	S21	22a-26(2)-C7	Plate3	cinxia
242_S94_L001_R1_001.fastq	242_S94_L001_R2_001.fastq	242	S94	22a-28(1)-C1	Plate3	cinxia
243_S38_L001_R1_001.fastq	243_S38_L001_R2_001.fastq	243	S38	22a-28(1)-C3	Plate3	cinxia
244_S46_L001_R1_001.fastq	244_S46_L001_R2_001.fastq	244	S46	22a-28(1)-C4	Plate3	cinxia
245_S20_L001_R1_001.fastq	245_S20_L001_R2_001.fastq	245	S20	22a-28(1)-C5	Plate3	cinxia
246_S81_L001_R1_001.fastq	246_S81_L001_R2_001.fastq	246	S81	22a-28(1)-C6	Plate3	cinxia
247_S96_L001_R1_001.fastq	247_S96_L001_R2_001.fastq	247	S96	23c-26-C1	Plate3	cinxia
248_S64_L001_R1_001.fastq	248_S64_L001_R2_001.fastq	248	S64	23c-26-C2	Plate3	cinxia
249_S43_L001_R1_001.fastq	249_S43_L001_R2_001.fastq	249	S43	23c-26-C3	Plate3	cinxia
250_S25_L001_R1_001.fastq	250_S25_L001_R2_001.fastq	250	S25	23c-28-C3	Plate3	cinxia
251_S49_L001_R1_001.fastq	251_S49_L001_R2_001.fastq	251	S49	23c-28-C4	Plate3	cinxia
252_S61_L001_R1_001.fastq	252_S61_L001_R2_001.fastq	252	S61	23c-28-C6	Plate3	cinxia
253_S24_L001_R1_001.fastq	253_S24_L001_R2_001.fastq	253	S24	23c-28-C7	Plate3	cinxia
254_S58_L001_R1_001.fastq	254_S58_L001_R2_001.fastq	254	S58	23c-28-C8	Plate3	cinxia
255_S54_L001_R1_001.fastq	255_S54_L001_R2_001.fastq	255	S54	27a-26(2)-C1	Plate3	cinxia
256_S2_L001_R1_001.fastq	256_S2_L001_R2_001.fastq	256	S2	27a-26(2)-C4	Plate3	cinxia
257_S78_L001_R1_001.fastq	257_S78_L001_R2_001.fastq	257	S78	27a-26(2)-C5	Plate3	cinxia
258_S69_L001_R1_001.fastq	258_S69_L001_R2_001.fastq	258	S69	27a-26(2)-C6	Plate3	cinxia
259_S1_L001_R1_001.fastq	259_S1_L001_R2_001.fastq	259	S1	27a-28(2)-C4	Plate3	cinxia
260_S60_L001_R1_001.fastq	260_S60_L001_R2_001.fastq	260	S60	27a-28(2)-C5	Plate3	cinxia
261_S50_L001_R1_001.fastq	261_S50_L001_R2_001.fastq	261	S50	27a-28(2)-C7	Plate3	cinxia
262_S32_L001_R1_001.fastq	262_S32_L001_R2_001.fastq	262	S32	27a-28(2)-C10	Plate3	cinxia
263_S7_L001_R1_001.fastq	263_S7_L001_R2_001.fastq	263	S7	3-26-C1	Plate3	cinxia
264_S27_L001_R1_001.fastq	264_S27_L001_R2_001.fastq	264	S27	3-26-C2	Plate3	cinxia
265_S74_L001_R1_001.fastq	265_S74_L001_R2_001.fastq	265	S74	3-26-C5	Plate3	cinxia
266_S95_L001_R1_001.fastq	266_S95_L001_R2_001.fastq	266	S95	3-26-C6	Plate3	cinxia
267_S45_L001_R1_001.fastq	267_S45_L001_R2_001.fastq	267	S45	3-28-C1	Plate3	cinxia
268_S63_L001_R1_001.fastq	268_S63_L001_R2_001.fastq	268	S63	3-28-C2	Plate3	cinxia
269_S89_L001_R1_001.fastq	269_S89_L001_R2_001.fastq	269	S89	3-28-C6	Plate3	cinxia
270_S40_L001_R1_001.fastq	270_S40_L001_R2_001.fastq	270	S40	3-28-C7	Plate3	cinxia
271_S22_L001_R1_001.fastq	271_S22_L001_R2_001.fastq	271	S22	3-28-C9	Plate3	cinxia
272_S8_L001_R1_001.fastq	272_S8_L001_R2_001.fastq	272	S8	40a-26-C2	Plate3	cinxia
273_S85_L001_R1_001.fastq	273_S85_L001_R2_001.fastq	273	S85	40a-26-C4	Plate3	cinxia
274_S76_L001_R1_001.fastq	274_S76_L001_R2_001.fastq	274	S76	40a-26-C7	Plate3	cinxia
275_S56_L001_R1_001.fastq	275_S56_L001_R2_001.fastq	275	S56	40a-26-C9	Plate3	cinxia
276_S77_L001_R1_001.fastq	276_S77_L001_R2_001.fastq	276	S77	40a-26-C10	Plate3	cinxia
277_S57_L001_R1_001.fastq	277_S57_L001_R2_001.fastq	277	S57	40a-28-C2	Plate3	cinxia
278_S18_L001_R1_001.fastq	278_S18_L001_R2_001.fastq	278	S18	40a-28-C4	Plate3	cinxia
279_S52_L001_R1_001.fastq	279_S52_L001_R2_001.fastq	279	S52	40a-28-C7	Plate3	cinxia
280_S72_L001_R1_001.fastq	280_S72_L001_R2_001.fastq	280	S72	40a-28-C8	Plate3	cinxia
281_S71_L001_R1_001.fastq	281_S71_L001_R2_001.fastq	281	S71	43a-26-C1	Plate3	cinxia
282_S17_L001_R1_001.fastq	282_S17_L001_R2_001.fastq	282	S17	43a-26-C2	Plate3	cinxia
283_S26_L001_R1_001.fastq	283_S26_L001_R2_001.fastq	283	S26	43a-26-C4	Plate3	cinxia
284_S48_L001_R1_001.fastq	284_S48_L001_R2_001.fastq	284	S48	43a-26-C6	Plate3	cinxia
285_S13_L001_R1_001.fastq	285_S13_L001_R2_001.fastq	285	S13	43a-26-C7	Plate3	cinxia
286_S88_L001_R1_001.fastq	286_S88_L001_R2_001.fastq	286	S88	43a-28-C3	Plate3	cinxia
287_S62_L001_R1_001.fastq	287_S62_L001_R2_001.fastq	287	S62	43a-28-C8	Plate3	cinxia
288_S51_L001_R1_001.fastq	288_S51_L001_R2_001.fastq	288	S51	43a-28-C9	Plate3	cinxia
289_S59_L001_R1_001.fastq	289_S59_L001_R2_001.fastq	289	S59	44-26-C2	Plate3	cinxia
290_S68_L001_R1_001.fastq	290_S68_L001_R2_001.fastq	290	S68	44-26-C3	Plate3	cinxia
291_S75_L001_R1_001.fastq	291_S75_L001_R2_001.fastq	291	S75	44-26-C4	Plate3	cinxia
292_S35_L001_R1_001.fastq	292_S35_L001_R2_001.fastq	292	S35	44-26-C5	Plate3	cinxia
293_S41_L001_R1_001.fastq	293_S41_L001_R2_001.fastq	293	S41	44-26-C6	Plate3	cinxia
294_S30_L001_R1_001.fastq	294_S30_L001_R2_001.fastq	294	S30	44-28-C1	Plate3	cinxia
295_S87_L001_R1_001.fastq	295_S87_L001_R2_001.fastq	295	S87	Plate3_Neg_homog	Plate3	cinxia
296_S79_L001_R1_001.fastq	296_S79_L001_R2_001.fastq	296	S79	Plate3_Neg_extr	Plate3	cinxia
301_S124_L001_R1_001.fastq	301_S124_L001_R2_001.fastq	301	S124	44-28-C4	Plate4	cinxia
302_S135_L001_R1_001.fastq	302_S135_L001_R2_001.fastq	302	S135	44-28-C7	Plate4	cinxia
303_S160_L001_R1_001.fastq	303_S160_L001_R2_001.fastq	303	S160	44-28-C8	Plate4	cinxia
304_S149_L001_R1_001.fastq	304_S149_L001_R2_001.fastq	304	S149	44-28-C10	Plate4	cinxia
305_S155_L001_R1_001.fastq	305_S155_L001_R2_001.fastq	305	S155	17a-26-C1	Plate4	cinxia
306_S175_L001_R1_001.fastq	306_S175_L001_R2_001.fastq	306	S175	17a-26-C2	Plate4	cinxia
307_S167_L001_R1_001.fastq	307_S167_L001_R2_001.fastq	307	S167	17a-26-C3	Plate4	cinxia
308_S132_L001_R1_001.fastq	308_S132_L001_R2_001.fastq	308	S132	17a-28-C1	Plate4	cinxia
309_S185_L001_R1_001.fastq	309_S185_L001_R2_001.fastq	309	S185	17a-28-C2	Plate4	cinxia
310_S104_L001_R1_001.fastq	310_S104_L001_R2_001.fastq	310	S104	17a-28-C3	Plate4	cinxia
311_S168_L001_R1_001.fastq	311_S168_L001_R2_001.fastq	311	S168	17a-28-C6	Plate4	cinxia
312_S118_L001_R1_001.fastq	312_S118_L001_R2_001.fastq	312	S118	17a-28-C7	Plate4	cinxia
332_S171_L001_R1_001.fastq	332_S171_L001_R2_001.fastq	332	S171	PlateH1_Neg_homog_redone	Plate4	cinxia
333_S151_L001_R1_001.fastq	333_S151_L001_R2_001.fastq	333	S151	AF20-8-23 (25 green)	Plate4	cinxia
334_S103_L001_R1_001.fastq	334_S103_L001_R2_001.fastq	334	S103	AF20-41-135 (30 blue)	Plate4	cinxia
335_S109_L001_R1_001.fastq	335_S109_L001_R2_001.fastq	335	S109	AF20-535-25 (22 red)	Plate4	cinxia
336_S120_L001_R1_001.fastq	336_S120_L001_R2_001.fastq	336	S120	AF20-1030-4 (31 blue)	Plate4	cinxia
337_S189_L001_R1_001.fastq	337_S189_L001_R2_001.fastq	337	S189	AF20-9626-4 (33 blue)	Plate4	cinxia
338_S192_L001_R1_001.fastq	338_S192_L001_R2_001.fastq	338	S192	AF20-N2309-4 (20 red)	Plate4	cinxia
394_S187_L001_R1_001.fastq	394_S187_L001_R2_001.fastq	394	S187	AF20-4565-3 (529-Sridhar)	Plate4	cinxia
395_S144_L001_R1_001.fastq	395_S144_L001_R2_001.fastq	395	S144	Plate4_Neg_homog	Plate4	cinxia
396_S148_L001_R1_001.fastq	396_S148_L001_R2_001.fastq	396	S148	Plate4_Neg_extr	Plate4	cinxia
11u26h1_S31_L001_R1_001.fastq	11u26h1_S31_L001_R2_001.fastq	11u26h1	S31	11-26-H1	PlateH1	hyposoter
11u26h2_S98_L001_R1_001.fastq	11u26h2_S98_L001_R2_001.fastq	11u26h2	S98	11-26-H2	PlateH1	hyposoter
11u26h3_S89_L001_R1_001.fastq	11u26h3_S89_L001_R2_001.fastq	11u26h3	S89	11-26-H3	PlateH1	hyposoter
11u28h1_S96_L001_R1_001.fastq	11u28h1_S96_L001_R2_001.fastq	11u28h1	S96	11-28-H1	PlateH1	hyposoter
11u28h2_S45_L001_R1_001.fastq	11u28h2_S45_L001_R2_001.fastq	11u28h2	S45	11-28-H2	PlateH1	hyposoter
12u26h1_S47_L001_R1_001.fastq	12u26h1_S47_L001_R2_001.fastq	12u26h1	S47	12-26-H1	PlateH1	hyposoter
12u28h1_S75_L001_R1_001.fastq	12u28h1_S75_L001_R2_001.fastq	12u28h1	S75	12-28-H1	PlateH1	hyposoter
12u28h2_S40_L001_R1_001.fastq	12u28h2_S40_L001_R2_001.fastq	12u28h2	S40	12-28-H2	PlateH1	hyposoter
13au26h1_S69_L001_R1_001.fastq	13au26h1_S69_L001_R2_001.fastq	13au26h1	S69	13a-26-H1	PlateH1	hyposoter
13au26h2_S94_L001_R1_001.fastq	13au26h2_S94_L001_R2_001.fastq	13au26h2	S94	13a-26-H2	PlateH1	hyposoter
13bu28h1_S107_L001_R1_001.fastq	13bu28h1_S107_L001_R2_001.fastq	13bu28h1	S107	13b-28-H1	PlateH1	hyposoter
13bu28h2_S117_L001_R1_001.fastq	13bu28h2_S117_L001_R2_001.fastq	13bu28h2	S117	13b-28-H2	PlateH1	hyposoter
13bu28h3_S112_L001_R1_001.fastq	13bu28h3_S112_L001_R2_001.fastq	13bu28h3	S112	13b-28-H3	PlateH1	hyposoter
13bu28h4_S56_L001_R1_001.fastq	13bu28h4_S56_L001_R2_001.fastq	13bu28h4	S56	13b-28-H4	PlateH1	hyposoter
13bu28h5_S57_L001_R1_001.fastq	13bu28h5_S57_L001_R2_001.fastq	13bu28h5	S57	13b-28-H5	PlateH1	hyposoter
13bu28h6_S58_L001_R1_001.fastq	13bu28h6_S58_L001_R2_001.fastq	13bu28h6	S58	13b-28-H6	PlateH1	hyposoter
15au26h1_S46_L001_R1_001.fastq	15au26h1_S46_L001_R2_001.fastq	15au26h1	S46	15a-26-H1	PlateH1	hyposoter
15au28h1_S37_L001_R1_001.fastq	15au28h1_S37_L001_R2_001.fastq	15au28h1	S37	15a-28-H1	PlateH1	hyposoter
15au28h2_S36_L001_R1_001.fastq	15au28h2_S36_L001_R2_001.fastq	15au28h2	S36	15a-28-H2	PlateH1	hyposoter
15au28h3_S50_L001_R1_001.fastq	15au28h3_S50_L001_R2_001.fastq	15au28h3	S50	15a-28-H3	PlateH1	hyposoter
15au28h4_S82_L001_R1_001.fastq	15au28h4_S82_L001_R2_001.fastq	15au28h4	S82	15a-28-H4	PlateH1	hyposoter
15bu28h1_S67_L001_R1_001.fastq	15bu28h1_S67_L001_R2_001.fastq	15bu28h1	S67	15b-28-H1	PlateH1	hyposoter
15bu28h2_S34_L001_R1_001.fastq	15bu28h2_S34_L001_R2_001.fastq	15bu28h2	S34	15b-28-H2	PlateH1	hyposoter
16u261h1_S48_L001_R1_001.fastq	16u261h1_S48_L001_R2_001.fastq	16u261h1	S48	16-26(2)-H1	PlateH1	hyposoter
16u281h1_S102_L001_R1_001.fastq	16u281h1_S102_L001_R2_001.fastq	16u281h1	S102	16-28(1)-H1	PlateH1	hyposoter
16u281h2_S116_L001_R1_001.fastq	16u281h2_S116_L001_R2_001.fastq	16u281h2	S116	16-28(1)-H2	PlateH1	hyposoter
16u281h3_S64_L001_R1_001.fastq	16u281h3_S64_L001_R2_001.fastq	16u281h3	S64	16-28(1)-H3	PlateH1	hyposoter
16u282h1_S39_L001_R1_001.fastq	16u282h1_S39_L001_R2_001.fastq	16u282h1	S39	16-28(2)-H1	PlateH1	hyposoter
22au28h1_S25_L001_R1_001.fastq	22au28h1_S25_L001_R2_001.fastq	22au28h1	S25	22a-28(2)-H1	PlateH1	hyposoter
22bu261h1_S74_L001_R1_001.fastq	22bu261h1_S74_L001_R2_001.fastq	22bu261h1	S74	22b-26(1)-H1	PlateH1	hyposoter
22bu282h1_S54_L001_R1_001.fastq	22bu282h1_S54_L001_R2_001.fastq	22bu282h1	S54	22b-28(2)-H1	PlateH1	hyposoter
23au28h1_S109_L001_R1_001.fastq	23au28h1_S109_L001_R2_001.fastq	23au28h1	S109	23a-28-H1	PlateH1	hyposoter
23au28h2_S29_L001_R1_001.fastq	23au28h2_S29_L001_R2_001.fastq	23au28h2	S29	23a-28-H2	PlateH1	hyposoter
23au28h3_S71_L001_R1_001.fastq	23au28h3_S71_L001_R2_001.fastq	23au28h3	S71	23a-28-H3	PlateH1	hyposoter
23au28h4_S103_L001_R1_001.fastq	23au28h4_S103_L001_R2_001.fastq	23au28h4	S103	23a-28-H4	PlateH1	hyposoter
23au28h5_S68_L001_R1_001.fastq	23au28h5_S68_L001_R2_001.fastq	23au28h5	S68	23a-28-H5	PlateH1	hyposoter
23au28h6_S51_L001_R1_001.fastq	23au28h6_S51_L001_R2_001.fastq	23au28h6	S51	23a-28-H6	PlateH1	hyposoter
23bu28h1_S91_L001_R1_001.fastq	23bu28h1_S91_L001_R2_001.fastq	23bu28h1	S91	23b-28-H1	PlateH1	hyposoter
23bu28h2_S70_L001_R1_001.fastq	23bu28h2_S70_L001_R2_001.fastq	23bu28h2	S70	23b-28-H2	PlateH1	hyposoter
23bu28h3_S83_L001_R1_001.fastq	23bu28h3_S83_L001_R2_001.fastq	23bu28h3	S83	23b-28-H3	PlateH1	hyposoter
23cu26h1_S28_L001_R1_001.fastq	23cu26h1_S28_L001_R2_001.fastq	23cu26h1	S28	23c-26-H1	PlateH1	hyposoter
23cu28h1_S76_L001_R1_001.fastq	23cu28h1_S76_L001_R2_001.fastq	23cu28h1	S76	23c-28-H1	PlateH1	hyposoter
23cu28h2_S81_L001_R1_001.fastq	23cu28h2_S81_L001_R2_001.fastq	23cu28h2	S81	23c-28-H2	PlateH1	hyposoter
23cu28h3_S84_L001_R1_001.fastq	23cu28h3_S84_L001_R2_001.fastq	23cu28h3	S84	23c-28-H3	PlateH1	hyposoter
23cu28h4_S49_L001_R1_001.fastq	23cu28h4_S49_L001_R2_001.fastq	23cu28h4	S49	23c-28-H4	PlateH1	hyposoter
23du28h1_S35_L001_R1_001.fastq	23du28h1_S35_L001_R2_001.fastq	23du28h1	S35	23d-28-H1	PlateH1	hyposoter
23eu26h1_S62_L001_R1_001.fastq	23eu26h1_S62_L001_R2_001.fastq	23eu26h1	S62	23e-26-H1	PlateH1	hyposoter
27au281h1_S108_L001_R1_001.fastq	27au281h1_S108_L001_R2_001.fastq	27au281h1	S108	27a-28(1)-H1	PlateH1	hyposoter
2u26h1_S93_L001_R1_001.fastq	2u26h1_S93_L001_R2_001.fastq	2u26h1	S93	2-26-H1	PlateH1	hyposoter
2u28h1_S95_L001_R1_001.fastq	2u28h1_S95_L001_R2_001.fastq	2u28h1	S95	2-28-H1	PlateH1	hyposoter
2u28h2_S41_L001_R1_001.fastq	2u28h2_S41_L001_R2_001.fastq	2u28h2	S41	2-28-H2	PlateH1	hyposoter
2u28h3_S100_L001_R1_001.fastq	2u28h3_S100_L001_R2_001.fastq	2u28h3	S100	2-28-H3	PlateH1	hyposoter
3u26h1_S44_L001_R1_001.fastq	3u26h1_S44_L001_R2_001.fastq	3u26h1	S44	3-26-H1	PlateH1	hyposoter
3u26h2_S26_L001_R1_001.fastq	3u26h2_S26_L001_R2_001.fastq	3u26h2	S26	3-26-H2	PlateH1	hyposoter
3u26h3_S43_L001_R1_001.fastq	3u26h3_S43_L001_R2_001.fastq	3u26h3	S43	3-26-H3	PlateH1	hyposoter
3u28h1_S55_L001_R1_001.fastq	3u28h1_S55_L001_R2_001.fastq	3u28h1	S55	3-28-H1	PlateH1	hyposoter
3u28h2_S63_L001_R1_001.fastq	3u28h2_S63_L001_R2_001.fastq	3u28h2	S63	3-28-H2	PlateH1	hyposoter
3u28h3_S77_L001_R1_001.fastq	3u28h3_S77_L001_R2_001.fastq	3u28h3	S77	3-28-H3	PlateH1	hyposoter
3u28h4_S104_L001_R1_001.fastq	3u28h4_S104_L001_R2_001.fastq	3u28h4	S104	3-28-H4	PlateH1	hyposoter
3u28h5_S111_L001_R1_001.fastq	3u28h5_S111_L001_R2_001.fastq	3u28h5	S111	3-28-H5	PlateH1	hyposoter
3u28h6_S79_L001_R1_001.fastq	3u28h6_S79_L001_R2_001.fastq	3u28h6	S79	3-28-H6	PlateH1	hyposoter
3u28h7_S72_L001_R1_001.fastq	3u28h7_S72_L001_R2_001.fastq	3u28h7	S72	3-28-H7	PlateH1	hyposoter
40aqu28h1_S32_L001_R1_001.fastq	40aqu28h1_S32_L001_R2_001.fastq	40aqu28h1	S32	40a?-28-H1	PlateH1	hyposoter
40au26h1_S52_L001_R1_001.fastq	40au26h1_S52_L001_R2_001.fastq	40au26h1	S52	40a-26-H1	PlateH1	hyposoter
40au28h1_S59_L001_R1_001.fastq	40au28h1_S59_L001_R2_001.fastq	40au28h1	S59	40a-28-H1	PlateH1	hyposoter
40au28h2_S80_L001_R1_001.fastq	40au28h2_S80_L001_R2_001.fastq	40au28h2	S80	40a-28-H2	PlateH1	hyposoter
40au28h3_S78_L001_R1_001.fastq	40au28h3_S78_L001_R2_001.fastq	40au28h3	S78	40a-28-H3	PlateH1	hyposoter
40bu28h1_S33_L001_R1_001.fastq	40bu28h1_S33_L001_R2_001.fastq	40bu28h1	S33	40b-28-H1	PlateH1	hyposoter
40bu28h2_S27_L001_R1_001.fastq	40bu28h2_S27_L001_R2_001.fastq	40bu28h2	S27	40b-28-H2	PlateH1	hyposoter
40bu28h3_S99_L001_R1_001.fastq	40bu28h3_S99_L001_R2_001.fastq	40bu28h3	S99	40b-28-H3	PlateH1	hyposoter
40bu28h4_S113_L001_R1_001.fastq	40bu28h4_S113_L001_R2_001.fastq	40bu28h4	S113	40b-28-H4	PlateH1	hyposoter
43au26h1_S85_L001_R1_001.fastq	43au26h1_S85_L001_R2_001.fastq	43au26h1	S85	43a-26-H1	PlateH1	hyposoter
43au26h2_S90_L001_R1_001.fastq	43au26h2_S90_L001_R2_001.fastq	43au26h2	S90	43a-26-H2	PlateH1	hyposoter
43au28h1_S88_L001_R1_001.fastq	43au28h1_S88_L001_R2_001.fastq	43au28h1	S88	43a-28-H1	PlateH1	hyposoter
43au28h3_S23_L001_R1_001.fastq	43au28h3_S23_L001_R2_001.fastq	43au28h3	S23	43a-28-H3	PlateH1	hyposoter
43au28h4_S24_L001_R1_001.fastq	43au28h4_S24_L001_R2_001.fastq	43au28h4	S24	43a-28-H4	PlateH1	hyposoter
43bu26h1_S60_L001_R1_001.fastq	43bu26h1_S60_L001_R2_001.fastq	43bu26h1	S60	43b-26-H1	PlateH1	hyposoter
43bu26h2_S92_L001_R1_001.fastq	43bu26h2_S92_L001_R2_001.fastq	43bu26h2	S92	43b-26-H2	PlateH1	hyposoter
43bu26h3_S86_L001_R1_001.fastq	43bu26h3_S86_L001_R2_001.fastq	43bu26h3	S86	43b-26-H3	PlateH1	hyposoter
43bu26h4_S87_L001_R1_001.fastq	43bu26h4_S87_L001_R2_001.fastq	43bu26h4	S87	43b-26-H4	PlateH1	hyposoter
43bu28h1_S42_L001_R1_001.fastq	43bu28h1_S42_L001_R2_001.fastq	43bu28h1	S42	43b-28-H1	PlateH1	hyposoter
43bu28h2_S106_L001_R1_001.fastq	43bu28h2_S106_L001_R2_001.fastq	43bu28h2	S106	43b-28-H2	PlateH1	hyposoter
43bu28h3_S61_L001_R1_001.fastq	43bu28h3_S61_L001_R2_001.fastq	43bu28h3	S61	43b-28-H3	PlateH1	hyposoter
44u26h1_S97_L001_R1_001.fastq	44u26h1_S97_L001_R2_001.fastq	44u26h1	S97	44-26-H1	PlateH1	hyposoter
44u26h2_S114_L001_R1_001.fastq	44u26h2_S114_L001_R2_001.fastq	44u26h2	S114	44-26-H2	PlateH1	hyposoter
44u26h3_S73_L001_R1_001.fastq	44u26h3_S73_L001_R2_001.fastq	44u26h3	S73	44-26-H3	PlateH1	hyposoter
44u26h4_S65_L001_R1_001.fastq	44u26h4_S65_L001_R2_001.fastq	44u26h4	S65	44-26-H4	PlateH1	hyposoter
44u26h5_S115_L001_R1_001.fastq	44u26h5_S115_L001_R2_001.fastq	44u26h5	S115	44-26-H5	PlateH1	hyposoter
44u28h1_S66_L001_R1_001.fastq	44u28h1_S66_L001_R2_001.fastq	44u28h1	S66	44-28-H1	PlateH1	hyposoter
44u28h2_S38_L001_R1_001.fastq	44u28h2_S38_L001_R2_001.fastq	44u28h2	S38	44-28-H2	PlateH1	hyposoter
44u28h3_S30_L001_R1_001.fastq	44u28h3_S30_L001_R2_001.fastq	44u28h3	S30	44-28-H3	PlateH1	hyposoter
44u28h4_S105_L001_R1_001.fastq	44u28h4_S105_L001_R2_001.fastq	44u28h4	S105	44-28-H4	PlateH1	hyposoter
44u28h5_S101_L001_R1_001.fastq	44u28h5_S101_L001_R2_001.fastq	44u28h5	S101	44-28-H5	PlateH1	hyposoter
45au28h1_S53_L001_R1_001.fastq	45au28h1_S53_L001_R2_001.fastq	45au28h1	S53	45a-28-H1	PlateH1	hyposoter
NEGC_S110_L001_R1_001.fastq	NEGC_S110_L001_R2_001.fastq	NEGC	S110	PlateH1_Neg_homog	PlateH1	hyposoter
NEGCM_S118_L001_R1_001.fastq	NEGCM_S118_L001_R2_001.fastq	NEGCM	S118	PlateH1_Neg_extr	PlateH1	hyposoter
13au28h2_S80_L001_R1_001.fastq	13au28h2_S80_L001_R2_001.fastq	13au28h2	S80	13a-28-H2	PlateH2	hyposoter
13bu28h7_S62_L001_R1_001.fastq	13bu28h7_S62_L001_R2_001.fastq	13bu28h7	S62	13b-28-H7	PlateH2	hyposoter
15au28h5_S70_L001_R1_001.fastq	15au28h5_S70_L001_R2_001.fastq	15au28h5	S70	15a-28-H5	PlateH2	hyposoter
16u26ah1_S72_L001_R1_001.fastq	16u26ah1_S72_L001_R2_001.fastq	16u26ah1	S72	16-26(1)-H1	PlateH2	hyposoter
16u26bh2_S55_L001_R1_001.fastq	16u26bh2_S55_L001_R2_001.fastq	16u26bh2	S55	16-26(2)-H2	PlateH2	hyposoter
16u26bh3_S79_L001_R1_001.fastq	16u26bh3_S79_L001_R2_001.fastq	16u26bh3	S79	16-26(2)-H3	PlateH2	hyposoter
16u26bh4_S24_L001_R1_001.fastq	16u26bh4_S24_L001_R2_001.fastq	16u26bh4	S24	16-26(2)-H4	PlateH2	hyposoter
16u28ah4_S8_L001_R1_001.fastq	16u28ah4_S8_L001_R2_001.fastq	16u28ah4	S8	16-28(1)-H4	PlateH2	hyposoter
16u28bh2_S94_L001_R1_001.fastq	16u28bh2_S94_L001_R2_001.fastq	16u28bh2	S94	16-28(2)-H2	PlateH2	hyposoter
16u28bh3_S48_L001_R1_001.fastq	16u28bh3_S48_L001_R2_001.fastq	16u28bh3	S48	16-28(2)-H3	PlateH2	hyposoter
22bu26bh1_S7_L001_R1_001.fastq	22bu26bh1_S7_L001_R2_001.fastq	22bu26bh1	S7	22b-26(2)-H1	PlateH2	hyposoter
23bu26h1_S30_L001_R1_001.fastq	23bu26h1_S30_L001_R2_001.fastq	23bu26h1	S30	23b-26-H1	PlateH2	hyposoter
23bu26h2_S86_L001_R1_001.fastq	23bu26h2_S86_L001_R2_001.fastq	23bu26h2	S86	23b-26-H2	PlateH2	hyposoter
23cu26h2_S87_L001_R1_001.fastq	23cu26h2_S87_L001_R2_001.fastq	23cu26h2	S87	23c-26-H2	PlateH2	hyposoter
23eu26h2_S16_L001_R1_001.fastq	23eu26h2_S16_L001_R2_001.fastq	23eu26h2	S16	23e-26-H2	PlateH2	hyposoter
23eu26h3_S6_L001_R1_001.fastq	23eu26h3_S6_L001_R2_001.fastq	23eu26h3	S6	23e-26-H3	PlateH2	hyposoter
24u28h1_S14_L001_R1_001.fastq	24u28h1_S14_L001_R2_001.fastq	24u28h1	S14	24-28-H1	PlateH2	hyposoter
24u28h2_S40_L001_R1_001.fastq	24u28h2_S40_L001_R2_001.fastq	24u28h2	S40	24-28-H2	PlateH2	hyposoter
25u28h1_S38_L001_R1_001.fastq	25u28h1_S38_L001_R2_001.fastq	25u28h1	S38	25-28-H1	PlateH2	hyposoter
25u28h2_S95_L001_R1_001.fastq	25u28h2_S95_L001_R2_001.fastq	25u28h2	S95	25-28-H2	PlateH2	hyposoter
25u28h3_S56_L001_R1_001.fastq	25u28h3_S56_L001_R2_001.fastq	25u28h3	S56	25-28-H3	PlateH2	hyposoter
26u28h1_S23_L001_R1_001.fastq	26u28h1_S23_L001_R2_001.fastq	26u28h1	S23	26-28-H1	PlateH2	hyposoter
26u28h2_S71_L001_R1_001.fastq	26u28h2_S71_L001_R2_001.fastq	26u28h2	S71	26-28-H2	PlateH2	hyposoter
40au26h2_S31_L001_R1_001.fastq	40au26h2_S31_L001_R2_001.fastq	40au26h2	S31	40a-26-H2	PlateH2	hyposoter
44u26h6_S54_L001_R1_001.fastq	44u26h6_S54_L001_R2_001.fastq	44u26h6	S54	44-26-H6	PlateH2	hyposoter
af20u1882u4_S88_L001_R1_001.fastq	af20u1882u4_S88_L001_R2_001.fastq	af20u1882u4	S88	AF20-1882-4	PlateH2	hyposoter
af20u2033u1_S47_L001_R1_001.fastq	af20u2033u1_S47_L001_R2_001.fastq	af20u2033u1	S47	AF20-2033-1	PlateH2	hyposoter
af20u2105u1_S78_L001_R1_001.fastq	af20u2105u1_S78_L001_R2_001.fastq	af20u2105u1	S78	AF20-2105-1	PlateH2	hyposoter
af20u2155u2_S32_L001_R1_001.fastq	af20u2155u2_S32_L001_R2_001.fastq	af20u2155u2	S32	AF20-2155-2	PlateH2	hyposoter
af20u260u1_S63_L001_R1_001.fastq	af20u260u1_S63_L001_R2_001.fastq	af20u260u1	S63	AF20-260-1	PlateH2	hyposoter
af20u3262u33_S64_L001_R1_001.fastq	af20u3262u33_S64_L001_R2_001.fastq	af20u3262u33	S64	AF20-3262-33	PlateH2	hyposoter
af20u3769u4_S46_L001_R1_001.fastq	af20u3769u4_S46_L001_R2_001.fastq	af20u3769u4	S46	AF20-3769-4	PlateH2	hyposoter
af20u3769u6_S39_L001_R1_001.fastq	af20u3769u6_S39_L001_R2_001.fastq	af20u3769u6	S39	AF20-3769-6	PlateH2	hyposoter
af20u557u4_S22_L001_R1_001.fastq	af20u557u4_S22_L001_R2_001.fastq	af20u557u4	S22	AF20-557-4	PlateH2	hyposoter
af20u689u83_S15_L001_R1_001.fastq	af20u689u83_S15_L001_R2_001.fastq	af20u689u83	S15	AF20-689-83	PlateH2	hyposoter
Control56C_S96_L001_R1_001.fastq	Control56C_S96_L001_R2_001.fastq	Control56C	S96	PlateH2_Neg_extr	PlateH2	hyposoter

## Sheet: TableS2
description_sample	species	treatment	generation	sex	ID_group_postdiapause	T_group_postdiapause	ID_group_diapause	N_group_diapause	ID_clutch_prediapause	N_clutch_prediapause	T_clutch_prediapause	code_butterfly_mom	ID_butterfly_mom	T_butterfly_mom	ID_butterfly_dad	T_butterfly_dad	ID_wasp_mom	T_wasp_mom	T_mom	ID_mom	date_eggs_laid	parasitised_date	eclosion_date	diapause_date	cold_date	wake_up_date	N_group_postdiapause_wake_up	N_group_postdiapause_after_5days	pupation_date	emergence_date	ethanol_date
16-26(1)-H1	H.horticola	F026-F126-26	F1	male	16-26(1)	26	16	64	16	64	26	30 blue	AF20-41-135	28	AF20-N2309-4	31, 5d	AF20-2105-1	26	26	AF20-2105-1	2021-04-28	2021-05-08	2021-05-09	2021-06-06	2021-06-08	2021-10-27	14	11	2021-11-30	2021-12-11	2021-12-12
16-26(2)-H1	H.horticola	F026-F126-26	F1	male	16-26(2)	26	16	64	16	64	26	30 blue	AF20-41-135	28	AF20-N2309-4	31, 5d	AF20-2105-1	26	26	AF20-2105-1	2021-04-28	2021-05-08	2021-05-09	2021-06-06	2021-06-08	2021-10-27	14	12	2021-11-18	2021-11-29	2021-12-04
16-26(2)-H2	H.horticola	F026-F126-26	F1	male	16-26(2)	26	16	64	16	64	26	30 blue	AF20-41-135	28	AF20-N2309-4	31, 5d	AF20-2105-1	26	26	AF20-2105-1	2021-04-28	2021-05-08	2021-05-09	2021-06-06	2021-06-08	2021-10-27	14	12	2021-11-18	2021-11-28	2021-12-04
16-26(2)-H3	H.horticola	F026-F126-26	F1	male	16-26(2)	26	16	64	16	64	26	30 blue	AF20-41-135	28	AF20-N2309-4	31, 5d	AF20-2105-1	26	26	AF20-2105-1	2021-04-28	2021-05-08	2021-05-09	2021-06-06	2021-06-08	2021-10-27	14	12	2021-11-20	2021-12-02	2021-12-04
16-26(2)-H4	H.horticola	F026-F126-26	F1	male	16-26(2)	26	16	64	16	64	26	30 blue	AF20-41-135	28	AF20-N2309-4	31, 5d	AF20-2105-1	26	26	AF20-2105-1	2021-04-28	2021-05-08	2021-05-09	2021-06-04	2021-06-08	2021-10-27	19	11	2021-11-19	2021-12-01	2021-12-04
2-26-H1	H.horticola	F026-F126-26	F1	male	2-26	26	2	28	2	28	26	22 red	AF20-535-25	31	AF20-N2309-4	31, 5d	AF20-2105-1	26	26	AF20-2105-1	2021-04-28	2021-05-08	2021-05-09	2021-06-04	2021-06-08	2021-10-27	19	11	2021-11-25	2021-12-07	2021-12-08
22b-26(1)-H1	H.horticola	F026-F126-26	F1	male	22b-26(1)	26	22b	54	22	112	26	31 blue	AF20-1030-4	28	529 (Sridhar)	31	AF20-2033-1	26	26	AF20-2033-1	2021-04-28	2021-05-08	2021-05-09	2021-06-04	2021-06-08	2021-10-27	19	11	2021-11-25	2021-12-09	2021-12-10
22b-26(2)-H1	H.horticola	F026-F126-26	F1	male	22b-26(2)	26	22b	54	22	112	26	31 blue	AF20-1030-4	28	529 (Sridhar)	31	AF20-2033-1	26	26	AF20-2033-1	2021-04-28	2021-05-08	2021-05-09	2021-06-04	2021-06-08	2021-10-27	20	18	2021-11-16	2021-11-26	2021-12-04
23b-26-H1	H.horticola	F026-F126-26	F1	male	23b-26	26	23b	50	23	210	26	33 blue	AF20-9626-4	28	AF20-N2309-4	31, 5d	AF20-2033-1	26	26	AF20-2033-1	2021-04-28	2021-05-08	2021-05-09	2021-06-04	2021-06-08	2021-10-27	20	18	2021-11-16	2021-11-27	2021-12-04
23b-26-H2	H.horticola	F026-F126-26	F1	male	23b-26	26	23b	50	23	210	26	33 blue	AF20-9626-4	28	AF20-N2309-4	31, 5d	AF20-2033-1	26	26	AF20-2033-1	2021-04-28	2021-05-08	2021-05-09	2021-06-04	2021-06-08	2021-10-27	20	18	2021-11-17	2021-11-28	2021-12-04
23c-26-H1	H.horticola	F026-F126-26	F1	male	23c-26	26	23c	50	23	210	26	33 blue	AF20-9626-4	28	AF20-N2309-4	31, 5d	AF20-2033-1	26	26	AF20-2033-1	2021-04-28	2021-05-08	2021-05-09	2021-06-04	2021-06-08	2021-10-27	20	18	2021-11-17	2021-11-28	2021-12-04
23c-26-H2	H.horticola	F026-F126-26	F1	male	23c-26	26	23c	50	23	210	26	33 blue	AF20-9626-4	28	AF20-N2309-4	31, 5d	AF20-2033-1	26	26	AF20-2033-1	2021-04-28	2021-05-08	2021-05-09	2021-06-04	2021-06-08	2021-10-27	20	18	2021-11-17	2021-11-28	2021-12-04
23e-26-H1	H.horticola	F026-F126-26	F1	male	23e-26	26	23e	30	23	210	26	33 blue	AF20-9626-4	28	AF20-N2309-4	31, 5d	AF20-2033-1	26	26	AF20-2033-1	2021-04-28	2021-05-08	2021-05-09	2021-06-04	2021-06-08	2021-10-27	20	18	2021-11-21	2021-12-03	2021-12-04
23e-26-H2	H.horticola	F026-F126-26	F1	male	23e-26	26	23e	30	23	210	26	33 blue	AF20-9626-4	28	AF20-N2309-4	31, 5d	AF20-2033-1	26	26	AF20-2033-1	2021-04-28	2021-05-08	2021-05-09	2021-06-04	2021-06-08	2021-10-27	20	18	2021-11-22	2021-12-03	2021-12-04
23e-26-H3	H.horticola	F026-F126-26	F1	male	23e-26	26	23e	30	23	210	26	33 blue	AF20-9626-4	28	AF20-N2309-4	31, 5d	AF20-2033-1	26	26	AF20-2033-1	2021-04-28	2021-05-07	2021-05-08	2021-06-06	2021-06-08	2021-10-27	22	21	2021-11-26	2021-12-08	2021-12-10
43a-26-H1	H.horticola	F026-F126-26	F1	male	43a-26	26	43a	35	43	67	26	33 blue	AF20-9626-4	28	AF20-N2309-4	31, 5d	AF20-2033-1	26	26	AF20-2033-1	2021-04-28	2021-05-07	2021-05-08	2021-06-06	2021-06-08	2021-10-27	22	21	2021-11-26	2021-12-09	2021-12-10
43a-26-H2	H.horticola	F026-F126-26	F1	male	43a-26	26	43a	35	43	67	26	33 blue	AF20-9626-4	28	AF20-N2309-4	31, 5d	AF20-2033-1	26	26	AF20-2033-1	2021-04-28	2021-05-07	2021-05-08	2021-06-06	2021-06-08	2021-10-27	22	21	2021-12-01	2021-12-12	2021-12-12
43b-26-H1	H.horticola	F026-F126-26	F1	male	43b-26	26	43b	32	43	67	26	33 blue	AF20-9626-4	28	AF20-N2309-4	31, 5d	AF20-2033-1	26	26	AF20-2033-1	2021-04-28	2021-05-07	2021-05-08	2021-06-06	2021-06-08	2021-10-27	23	20	2021-11-21	2021-12-03	2021-12-04
43b-26-H2	H.horticola	F026-F126-26	F1	male	43b-26	26	43b	32	43	67	26	33 blue	AF20-9626-4	28	AF20-N2309-4	31, 5d	AF20-2033-1	26	26	AF20-2033-1	2021-04-28	2021-05-07	2021-05-08	2021-06-06	2021-06-08	2021-10-27	23	20	2021-11-23	2021-12-04	2021-12-06
43b-26-H3	H.horticola	F026-F126-26	F1	male	43b-26	26	43b	32	43	67	26	33 blue	AF20-9626-4	28	AF20-N2309-4	31, 5d	AF20-2033-1	26	26	AF20-2033-1	2021-04-30	2021-05-12	2021-05-13	2021-06-12	2021-06-13	2021-11-03	26	25	2021-12-03	2021-12-15	2021-12-15
43b-26-H4	H.horticola	F026-F126-26	F1	male	43b-26	26	43b	32	43	67	26	33 blue	AF20-9626-4	28	AF20-N2309-4	31, 5d	AF20-2033-1	26	26	AF20-2033-1	2021-04-30	2021-05-12	2021-05-13	2021-06-12	2021-06-13	2021-11-03	25	24	2021-11-23	2021-12-03	2021-12-04
16-28(1)-H1	H.horticola	F026-F126-28	F1	male	16-28(1)	28	16	64	16	64	26	30 blue	AF20-41-135	28	AF20-N2309-4	31, 5d	AF20-2105-1	26	26	AF20-2105-1	2021-04-30	2021-05-12	2021-05-13	2021-06-12	2021-06-13	2021-11-03	25	24	2021-11-30	2021-12-11	2021-12-12
16-28(1)-H2	H.horticola	F026-F126-28	F1	male	16-28(1)	28	16	64	16	64	26	30 blue	AF20-41-135	28	AF20-N2309-4	31, 5d	AF20-2105-1	26	26	AF20-2105-1	2021-04-28	2021-05-07	2021-05-08	2021-06-06	2021-06-08	2021-10-27	22	21	2021-11-27	2021-12-10	2021-12-10
16-28(1)-H3	H.horticola	F026-F126-28	F1	male	16-28(1)	28	16	64	16	64	26	30 blue	AF20-41-135	28	AF20-N2309-4	31, 5d	AF20-2105-1	26	26	AF20-2105-1	2021-04-28	2021-05-07	2021-05-08	2021-06-06	2021-06-08	2021-10-27	22	21	2021-12-01	2021-12-13	2021-12-13
16-28(1)-H4	H.horticola	F026-F126-28	F1	male	16-28(1)	28	16	64	16	64	26	30 blue	AF20-41-135	28	AF20-N2309-4	31, 5d	AF20-2105-1	26	26	AF20-2105-1	2021-04-28	2021-05-07	2021-05-08	2021-06-06	2021-06-08	2021-10-27	23	17	2021-12-06	2021-12-18	2021-12-18
16-28(2)-H1	H.horticola	F026-F126-28	F1	male	16-28(2)	28	16	64	16	64	26	30 blue	AF20-41-135	28	AF20-N2309-4	31, 5d	AF20-2105-1	26	26	AF20-2105-1	2021-04-28	2021-05-07	2021-05-08	2021-06-06	2021-06-08	2021-10-27	19	19	2021-11-23	2021-12-05	2021-12-07
16-28(2)-H2	H.horticola	F026-F126-28	F1	male	16-28(2)	28	16	64	16	64	26	30 blue	AF20-41-135	28	AF20-N2309-4	31, 5d	AF20-2105-1	26	26	AF20-2105-1	2021-04-28	2021-05-07	2021-05-08	2021-06-06	2021-06-08	2021-10-27	19	19	2021-11-23	2021-12-04	2021-12-06
16-28(2)-H3	H.horticola	F026-F126-28	F1	male	16-28(2)	28	16	64	16	64	26	30 blue	AF20-41-135	28	AF20-N2309-4	31, 5d	AF20-2105-1	26	26	AF20-2105-1	2021-04-28	2021-05-07	2021-05-08	2021-06-06	2021-06-08	2021-10-27	19	19	2021-11-23	2021-12-05	2021-12-07
2-28-H1	H.horticola	F026-F126-28	F1	male	2-28	28	2	28	2	28	26	22 red	AF20-535-25	31	AF20-N2309-4	31, 5d	AF20-2105-1	26	26	AF20-2105-1	2021-04-28	2021-05-07	2021-05-08	2021-06-06	2021-06-08	2021-10-27	19	19	2021-11-25	2021-12-06	2021-12-08
2-28-H2	H.horticola	F026-F126-28	F1	male	2-28	28	2	28	2	28	26	22 red	AF20-535-25	31	AF20-N2309-4	31, 5d	AF20-2105-1	26	26	AF20-2105-1	2021-04-28	2021-05-07	2021-05-08	2021-06-06	2021-06-08	2021-10-27	19	19	2021-11-25	2021-12-05	2021-12-07
2-28-H3	H.horticola	F026-F126-28	F1	male	2-28	28	2	28	2	28	26	22 red	AF20-535-25	31	AF20-N2309-4	31, 5d	AF20-2105-1	26	26	AF20-2105-1	2021-04-28	2021-05-07	2021-05-08	2021-06-06	2021-06-08	2021-10-27	19	19	2021-11-26	2021-12-07	2021-12-08
22a-28(2)-H1	H.horticola	F026-F126-28	F1	male	22a-28(2)	28	22a	58	22	112	26	31 blue	AF20-1030-4	28	529 (Sridhar)	31	AF20-2033-1	26	26	AF20-2033-1	2021-04-28	2021-05-07	2021-05-08	2021-06-06	2021-06-08	2021-10-27	19	19	2021-12-02	2021-12-13	2021-12-13
22b-28(2)-H1	H.horticola	F026-F126-28	F1	male	22b-28(2)	28	22b	54	22	112	26	31 blue	AF20-1030-4	28	529 (Sridhar)	31	AF20-2033-1	26	26	AF20-2033-1	2021-04-30	2021-05-12	2021-05-13	2021-06-16	2021-06-17	2021-11-03	26	24	2021-12-03	2021-12-15	2021-12-15
23a-28-H1	H.horticola	F026-F126-28	F1	male	23a-28	28	23a	49	23	210	26	33 blue	AF20-9626-4	28	AF20-N2309-4	31, 5d	AF20-2033-1	26	26	AF20-2033-1	2021-04-30	2021-05-12	2021-05-13	2021-06-16	2021-06-17	2021-11-03	25	22	2021-11-27	2021-12-07	2021-12-08
23a-28-H2	H.horticola	F026-F126-28	F1	male	23a-28	28	23a	49	23	210	26	33 blue	AF20-9626-4	28	AF20-N2309-4	31, 5d	AF20-2033-1	26	26	AF20-2033-1	2021-04-30	2021-05-12	2021-05-13	2021-06-16	2021-06-17	2021-11-03	25	22	2021-11-30	2021-12-11	2021-12-12
23a-28-H3	H.horticola	F026-F126-28	F1	male	23a-28	28	23a	49	23	210	26	33 blue	AF20-9626-4	28	AF20-N2309-4	31, 5d	AF20-2033-1	26	26	AF20-2033-1	2021-04-30	2021-05-12	2021-05-13	2021-06-16	2021-06-17	2021-11-03	25	22	2021-11-30	2021-12-11	2021-12-12
23a-28-H4	H.horticola	F026-F126-28	F1	male	23a-28	28	23a	49	23	210	26	33 blue	AF20-9626-4	28	AF20-N2309-4	31, 5d	AF20-2033-1	26	26	AF20-2033-1	2021-04-30	2021-05-12	2021-05-13	2021-06-16	2021-06-17	2021-11-03	25	22	2021-11-30	2021-12-12	2021-12-12
23a-28-H5	H.horticola	F026-F126-28	F1	male	23a-28	28	23a	49	23	210	26	33 blue	AF20-9626-4	28	AF20-N2309-4	31, 5d	AF20-2033-1	26	26	AF20-2033-1	2021-04-30	2021-05-12	2021-05-13	2021-06-16	2021-06-17	2021-11-03	25	22	2021-12-01	2021-12-13	2021-12-13
23a-28-H6	H.horticola	F026-F126-28	F1	male	23a-28	28	23a	49	23	210	26	33 blue	AF20-9626-4	28	AF20-N2309-4	31, 5d	AF20-2033-1	26	26	AF20-2033-1	2021-04-30	2021-05-12	2021-05-13	2021-06-16	2021-06-17	2021-11-03	22	18	2021-11-27	2021-12-10	2021-12-10
23b-28-H1	H.horticola	F026-F126-28	F1	male	23b-28	28	23b	50	23	210	26	33 blue	AF20-9626-4	28	AF20-N2309-4	31, 5d	AF20-2033-1	26	26	AF20-2033-1	2021-04-30	2021-05-12	2021-05-13	2021-06-16	2021-06-17	2021-11-03	22	18	2021-11-30	2021-12-11	2021-12-12
23b-28-H2	H.horticola	F026-F126-28	F1	male	23b-28	28	23b	50	23	210	26	33 blue	AF20-9626-4	28	AF20-N2309-4	31, 5d	AF20-2033-1	26	26	AF20-2033-1	2021-05-03	2021-05-14	2021-05-15	2021-06-14	2021-06-15	2021-11-03	16	15	2021-12-04	2021-12-18	2021-12-18
23b-28-H3	H.horticola	F026-F126-28	F1	male	23b-28	28	23b	50	23	210	26	33 blue	AF20-9626-4	28	AF20-N2309-4	31, 5d	AF20-2033-1	26	26	AF20-2033-1	2021-05-03	2021-05-14	2021-05-15	2021-06-14	2021-06-15	2021-11-03	16	16	2021-12-03	2021-12-15	2021-12-15
23c-28-H1	H.horticola	F026-F126-28	F1	male	23c-28	28	23c	50	23	210	26	33 blue	AF20-9626-4	28	AF20-N2309-4	31, 5d	AF20-2033-1	26	26	AF20-2033-1	2021-05-03	2021-05-14	2021-05-15	2021-06-14	2021-06-15	2021-11-03	16	16	2021-12-06	2021-12-18	2021-12-18
23c-28-H2	H.horticola	F026-F126-28	F1	male	23c-28	28	23c	50	23	210	26	33 blue	AF20-9626-4	28	AF20-N2309-4	31, 5d	AF20-2033-1	26	26	AF20-2033-1	2021-05-03	2021-05-14	2021-05-15	2021-06-14	2021-06-15	2021-11-03	16	16	2021-12-06	2021-12-19	2021-12-19
23c-28-H3	H.horticola	F026-F126-28	F1	male	23c-28	28	23c	50	23	210	26	33 blue	AF20-9626-4	28	AF20-N2309-4	31, 5d	AF20-2033-1	26	26	AF20-2033-1	2021-05-03	2021-05-14	2021-05-15	2021-06-14	2021-06-15	2021-11-03	16	16	2021-12-08	2021-12-20	2021-12-20
23c-28-H4	H.horticola	F026-F126-28	F1	male	23c-28	28	23c	50	23	210	26	33 blue	AF20-9626-4	28	AF20-N2309-4	31, 5d	AF20-2033-1	26	26	AF20-2033-1	2021-05-03	2021-05-14	2021-05-15	2021-06-14	2021-06-15	2021-11-03	16	16	2021-11-25	2021-12-06	2021-12-08
23d-28-H1	H.horticola	F026-F126-28	F1	male	23d-28	28	23d	31	23	210	26	33 blue	AF20-9626-4	28	AF20-N2309-4	31, 5d	AF20-2033-1	26	26	AF20-2033-1	2021-05-03	2021-05-14	2021-05-15	2021-06-14	2021-06-15	2021-11-03	16	16	2021-12-01	2021-12-11	2021-12-12
43a-28-H1	H.horticola	F026-F126-28	F1	male	43a-28	28	43a	35	43	67	26	33 blue	AF20-9626-4	28	AF20-N2309-4	31, 5d	AF20-2033-1	26	26	AF20-2033-1	2021-05-03	2021-05-14	2021-05-15	2021-06-14	2021-06-15	2021-11-03	16	16	2021-12-01	2021-12-12	2021-12-12
43a-28-H3	H.horticola	F026-F126-28	F1	male	43a-28	28	43a	35	43	67	26	33 blue	AF20-9626-4	28	AF20-N2309-4	31, 5d	AF20-2033-1	26	26	AF20-2033-1	2021-05-03	2021-05-14	2021-05-15	2021-06-14	2021-06-15	2021-11-03	16	16	2021-12-04	2021-12-15	2021-12-15
43a-28-H4	H.horticola	F026-F126-28	F1	male	43a-28	28	43a	35	43	67	26	33 blue	AF20-9626-4	28	AF20-N2309-4	31, 5d	AF20-2033-1	26	26	AF20-2033-1	2021-05-03	2021-05-14	2021-05-15	2021-06-14	2021-06-15	2021-11-03	16	11	2021-11-30	2021-12-10	2021-12-10
43b-28-H1	H.horticola	F026-F126-28	F1	male	43b-28	28	43b	32	43	67	26	33 blue	AF20-9626-4	28	AF20-N2309-4	31, 5d	AF20-2033-1	26	26	AF20-2033-1	2021-05-03	2021-05-14	2021-05-15	2021-06-14	2021-06-15	2021-11-03	16	11	2021-11-28	2021-12-13	2021-12-13
43b-28-H2	H.horticola	F026-F126-28	F1	male	43b-28	28	43b	32	43	67	26	33 blue	AF20-9626-4	28	AF20-N2309-4	31, 5d	AF20-2033-1	26	26	AF20-2033-1	2021-05-03	2021-05-14	2021-05-15	2021-06-14	2021-06-15	2021-11-03	16	11	2021-11-30	2021-12-13	2021-12-13
43b-28-H3	H.horticola	F026-F126-28	F1	male	43b-28	28	43b	32	43	67	26	33 blue	AF20-9626-4	28	AF20-N2309-4	31, 5d	AF20-2033-1	26	26	AF20-2033-1	2021-04-30	2021-05-11	2021-05-12	2021-06-14	2021-06-15	2021-11-03	13	9	2021-11-25	2021-12-06	2021-12-08
3-26-H1	H.horticola	F026-F128-26	F1	male	3-26	26	3	39	3	39	28	22 red	AF20-535-25	31	AF20-N2309-4	31, 5d	AF20-2105-1	26	26	AF20-2105-1	2021-04-30	2021-05-11	2021-05-12	2021-06-14	2021-06-15	2021-11-03	14	10	2021-12-03	2021-12-15	2021-12-15
3-26-H2	H.horticola	F026-F128-26	F1	male	3-26	26	3	39	3	39	28	22 red	AF20-535-25	31	AF20-N2309-4	31, 5d	AF20-2105-1	26	26	AF20-2105-1	2021-04-30	2021-05-11	2021-05-12	2021-06-14	2021-06-15	2021-11-03	13	7	2021-12-06	2021-12-19	2021-12-19
3-26-H3	H.horticola	F026-F128-26	F1	male	3-26	26	3	39	3	39	28	22 red	AF20-535-25	31	AF20-N2309-4	31, 5d	AF20-2105-1	26	26	AF20-2105-1	2021-04-30	2021-05-11	2021-05-12	2021-06-14	2021-06-15	2021-11-03	13	10	2021-11-25	2021-12-07	2021-12-08
40a-26-H1	H.horticola	F026-F128-26	F1	male	40a-26	26	40a	36	40	57	28	33 blue	AF20-9626-4	28	AF20-N2309-4	31, 5d	AF20-2033-1	26	26	AF20-2033-1	2021-05-01	2021-05-12	2021-05-13	2021-06-17	2021-06-21	2021-11-03	25	16	2021-11-27	2021-12-08	2021-12-09
40a-26-H2	H.horticola	F026-F128-26	F1	male	40a-26	26	40a	36	40	57	28	33 blue	AF20-9626-4	28	AF20-N2309-4	31, 5d	AF20-2033-1	26	26	AF20-2033-1	2021-05-01	2021-05-12	2021-05-13	2021-06-17	2021-06-21	2021-11-03	25	16	2021-11-29	2021-12-10	2021-12-10
44-26-H1	H.horticola	F026-F128-26	F1	male	44-26	26	44	32	44	32	28	30 blue	AF20-41-135	28	AF20-N2309-4	31, 5d	AF20-2105-1	26	26	AF20-2105-1	2021-05-01	2021-05-12	2021-05-13	2021-06-17	2021-06-21	2021-11-03	25	16	2021-11-29	2021-12-10	2021-12-10
44-26-H2	H.horticola	F026-F128-26	F1	male	44-26	26	44	32	44	32	28	30 blue	AF20-41-135	28	AF20-N2309-4	31, 5d	AF20-2105-1	26	26	AF20-2105-1	2021-05-01	2021-05-12	2021-05-13	2021-06-17	2021-06-21	2021-11-03	25	16	2021-11-30	2021-12-11	2021-12-11
44-26-H3	H.horticola	F026-F128-26	F1	male	44-26	26	44	32	44	32	28	30 blue	AF20-41-135	28	AF20-N2309-4	31, 5d	AF20-2105-1	26	26	AF20-2105-1	2021-05-01	2021-05-12	2021-05-13	2021-06-17	2021-06-21	2021-11-03	25	16	2021-11-30	2021-12-11	2021-12-12
44-26-H4	H.horticola	F026-F128-26	F1	male	44-26	26	44	32	44	32	28	30 blue	AF20-41-135	28	AF20-N2309-4	31, 5d	AF20-2105-1	26	26	AF20-2105-1	2021-05-01	2021-05-12	2021-05-13	2021-06-17	2021-06-21	2021-11-03	25	16	2021-11-30	2021-12-11	2021-12-12
44-26-H5	H.horticola	F026-F128-26	F1	male	44-26	26	44	32	44	32	28	30 blue	AF20-41-135	28	AF20-N2309-4	31, 5d	AF20-2105-1	26	26	AF20-2105-1	2021-05-01	2021-05-12	2021-05-13	2021-06-17	2021-06-21	2021-11-03	25	15	2021-12-05	2021-12-18	2021-12-18
44-26-H6	H.horticola	F026-F128-26	F1	male	44-26	26	44	32	44	32	28	30 blue	AF20-41-135	28	AF20-N2309-4	31, 5d	AF20-2105-1	26	26	AF20-2105-1	2021-05-01	2021-05-12	2021-05-13	2021-06-17	2021-06-21	2021-11-03	25	15	2021-12-07	2021-12-20	2021-12-20
24-28-H1	H.horticola	F026-F128-28	F1	male	24-28	28	24	33	24	33	28	33 blue	AF20-9626-4	28	AF20-N2309-4	31, 5d	AF20-2033-1	26	26	AF20-2033-1	2021-05-01	2021-05-12	2021-05-13	2021-06-17	2021-06-21	2021-11-03	25	15	2021-11-27	2021-12-08	2021-12-10
24-28-H2	H.horticola	F026-F128-28	F1	male	24-28	28	24	33	24	33	28	33 blue	AF20-9626-4	28	AF20-N2309-4	31, 5d	AF20-2033-1	26	26	AF20-2033-1	2021-05-01	2021-05-12	2021-05-13	2021-06-17	2021-06-21	2021-11-03	25	15	2021-11-28	2021-12-09	2021-12-10
3-28-H1	H.horticola	F026-F128-28	F1	male	3-28	28	3	39	3	39	28	22 red	AF20-535-25	31	AF20-N2309-4	31, 5d	AF20-2105-1	26	26	AF20-2105-1	2021-05-01	2021-05-12	2021-05-13	2021-06-17	2021-06-21	2021-11-03	25	15	2021-11-28	2021-12-09	2021-12-10
3-28-H2	H.horticola	F026-F128-28	F1	male	3-28	28	3	39	3	39	28	22 red	AF20-535-25	31	AF20-N2309-4	31, 5d	AF20-2105-1	26	26	AF20-2105-1	2021-05-01	2021-05-12	2021-05-13	2021-06-17	2021-06-21	2021-11-03	25	20	2021-12-04	2021-12-16	2021-12-16
3-28-H3	H.horticola	F026-F128-28	F1	male	3-28	28	3	39	3	39	28	22 red	AF20-535-25	31	AF20-N2309-4	31, 5d	AF20-2105-1	26	26	AF20-2105-1	2021-05-01	2021-05-12	2021-05-13	2021-06-17	2021-06-21	2021-11-03	25	20	2021-12-06	2021-12-18	2021-12-18
3-28-H4	H.horticola	F026-F128-28	F1	male	3-28	28	3	39	3	39	28	22 red	AF20-535-25	31	AF20-N2309-4	31, 5d	AF20-2105-1	26	26	AF20-2105-1	2021-05-01	2021-05-12	2021-05-13	2021-06-17	2021-06-21	2021-11-03	25	14	2021-11-27	2021-12-08	2021-12-09
3-28-H5	H.horticola	F026-F128-28	F1	male	3-28	28	3	39	3	39	28	22 red	AF20-535-25	31	AF20-N2309-4	31, 5d	AF20-2105-1	26	26	AF20-2105-1	2021-05-01	2021-05-12	2021-05-13	2021-06-17	2021-06-21	2021-11-03	25	14	2021-11-30	2021-12-10	2021-12-10
3-28-H6	H.horticola	F026-F128-28	F1	male	3-28	28	3	39	3	39	28	22 red	AF20-535-25	31	AF20-N2309-4	31, 5d	AF20-2105-1	26	26	AF20-2105-1	2021-05-01	2021-05-12	2021-05-13	2021-06-17	2021-06-21	2021-11-03	25	14	2021-11-27	2021-12-09	2021-12-10
3-28-H7	H.horticola	F026-F128-28	F1	male	3-28	28	3	39	3	39	28	22 red	AF20-535-25	31	AF20-N2309-4	31, 5d	AF20-2105-1	26	26	AF20-2105-1	2021-05-01	2021-05-12	2021-05-13	2021-06-17	2021-06-21	2021-11-03	25	14	2021-12-04	2021-12-16	2021-12-16
40a?-28-H1	H.horticola	F026-F128-28	F1	male	40a?-28	28	40a	36	40	57	28	33 blue	AF20-9626-4	28	AF20-N2309-4	31, 5d	AF20-2033-1	26	26	AF20-2033-1	2021-05-01	2021-05-12	2021-05-13	2021-06-17	2021-06-21	2021-11-03	16	10	2021-11-25	na	2021-12-19
40a-28-H1	H.horticola	F026-F128-28	F1	male	40a-28	28	40a	36	40	57	28	33 blue	AF20-9626-4	28	AF20-N2309-4	31, 5d	AF20-2033-1	26	26	AF20-2033-1	2021-05-01	2021-05-12	2021-05-13	2021-06-17	2021-06-21	2021-11-03	15	5	2021-12-05	2021-12-16	2021-12-16
40a-28-H2	H.horticola	F026-F128-28	F1	male	40a-28	28	40a	36	40	57	28	33 blue	AF20-9626-4	28	AF20-N2309-4	31, 5d	AF20-2033-1	26	26	AF20-2033-1	2021-05-01	2021-05-12	2021-05-13	2021-06-17	2021-06-21	2021-11-03	15	5	2021-12-06	2021-12-18	2021-12-18
40a-28-H3	H.horticola	F026-F128-28	F1	male	40a-28	28	40a	36	40	57	28	33 blue	AF20-9626-4	28	AF20-N2309-4	31, 5d	AF20-2033-1	26	26	AF20-2033-1	2021-05-01	2021-05-12	2021-05-13	2021-06-17	2021-06-21	2021-11-03	15	5	2021-12-07	2021-12-19	2021-12-19
40b-28-H1	H.horticola	F026-F128-28	F1	male	40b-28	28	40b	21	40	57	28	33 blue	AF20-9626-4	28	AF20-N2309-4	31, 5d	AF20-2033-1	26	26	AF20-2033-1	2021-05-09	2021-05-19	2021-05-21	2021-06-24	2021-06-24	2021-11-11	17	15	2021-12-09	2021-12-20	2021-12-20
40b-28-H2	H.horticola	F026-F128-28	F1	male	40b-28	28	40b	21	40	57	28	33 blue	AF20-9626-4	28	AF20-N2309-4	31, 5d	AF20-2033-1	26	26	AF20-2033-1	2021-05-09	2021-05-19	2021-05-21	2021-06-24	2021-06-24	2021-11-11	17	15	2021-12-09	2021-12-20	2021-12-20
40b-28-H3	H.horticola	F026-F128-28	F1	male	40b-28	28	40b	21	40	57	28	33 blue	AF20-9626-4	28	AF20-N2309-4	31, 5d	AF20-2033-1	26	26	AF20-2033-1	2021-05-11	2021-05-20	2021-05-22	2021-06-24	2021-06-24	2021-11-11	13	12	2021-12-06	2021-12-18	2021-12-18
40b-28-H4	H.horticola	F026-F128-28	F1	male	40b-28	28	40b	21	40	57	28	33 blue	AF20-9626-4	28	AF20-N2309-4	31, 5d	AF20-2033-1	26	26	AF20-2033-1	2021-05-11	2021-05-20	2021-05-22	2021-06-24	2021-06-24	2021-11-11	13	12	2021-12-06	2021-12-18	2021-12-18
44-28-H1	H.horticola	F026-F128-28	F1	male	44-28	28	44	32	44	32	28	30 blue	AF20-41-135	28	AF20-N2309-4	31, 5d	AF20-2105-1	26	26	AF20-2105-1	2021-05-11	2021-05-20	2021-05-22	2021-06-24	2021-06-24	2021-11-11	13	12	2021-12-08	2021-12-19	2021-12-19
44-28-H2	H.horticola	F026-F128-28	F1	male	44-28	28	44	32	44	32	28	30 blue	AF20-41-135	28	AF20-N2309-4	31, 5d	AF20-2105-1	26	26	AF20-2105-1	2021-05-11	2021-05-20	2021-05-21	2021-06-18	2021-06-21	2021-11-11	15	15	2021-12-07	2021-12-19	2021-12-19
44-28-H3	H.horticola	F026-F128-28	F1	male	44-28	28	44	32	44	32	28	30 blue	AF20-41-135	28	AF20-N2309-4	31, 5d	AF20-2105-1	26	26	AF20-2105-1	2021-05-11	2021-05-20	2021-05-21	2021-06-18	2021-06-21	2021-11-11	15	15	2021-12-09	2021-12-20	2021-12-20
44-28-H4	H.horticola	F026-F128-28	F1	male	44-28	28	44	32	44	32	28	30 blue	AF20-41-135	28	AF20-N2309-4	31, 5d	AF20-2105-1	26	26	AF20-2105-1	2021-05-05	2021-05-17	2021-05-18	2021-06-14	2021-06-15	2021-11-03	14	10	2021-11-29	2021-12-11	2021-12-12
44-28-H5	H.horticola	F026-F128-28	F1	male	44-28	28	44	32	44	32	28	30 blue	AF20-41-135	28	AF20-N2309-4	31, 5d	AF20-2105-1	26	26	AF20-2105-1	2021-05-01	2021-05-12	2021-05-13	2021-06-11	2021-06-12	2021-11-03	8	5	2021-11-28	2021-12-10	2021-12-10
11-26-H1	H.horticola	F028-F126-26	F1	male	11-26	26	11	44	11	44	26	30 blue	AF20-41-135	28	AF20-N2309-4	31, 5d	AF20-3769-4	28	28	AF20-3769-4	2021-05-01	2021-05-12	2021-05-13	2021-06-11	2021-06-12	2021-11-03	14	14	2021-12-03	2021-12-15	2021-12-15
11-26-H2	H.horticola	F028-F126-26	F1	male	11-26	26	11	44	11	44	26	30 blue	AF20-41-135	28	AF20-N2309-4	31, 5d	AF20-3769-4	28	28	AF20-3769-4	2021-05-01	2021-05-12	2021-05-13	2021-06-11	2021-06-12	2021-11-03	14	14	2021-12-06	2021-12-18	2021-12-18
11-26-H3	H.horticola	F028-F126-26	F1	male	11-26	26	11	44	11	44	26	30 blue	AF20-41-135	28	AF20-N2309-4	31, 5d	AF20-3769-4	28	28	AF20-3769-4	2021-05-01	2021-05-12	2021-05-13	2021-06-11	2021-06-12	2021-11-03	14	14	2021-11-23	2021-12-03	2021-12-04
12-26-H1	H.horticola	F028-F126-26	F1	male	12-26	26	12	51	12	51	26	30 blue	AF20-41-135	28	AF20-N2309-4	31, 5d	AF20-3769-6	28	28	AF20-3769-6	2021-05-01	2021-05-12	2021-05-13	2021-06-11	2021-06-12	2021-11-03	14	14	2021-11-27	2021-12-08	2021-12-10
11-28-H1	H.horticola	F028-F126-28	F1	male	11-28	28	11	44	11	44	26	30 blue	AF20-41-135	28	AF20-N2309-4	31, 5d	AF20-3769-4	28	28	AF20-3769-4	2021-05-01	2021-05-12	2021-05-13	2021-06-11	2021-06-12	2021-11-03	14	14	2021-11-28	2021-12-10	2021-12-10
11-28-H2	H.horticola	F028-F126-28	F1	male	11-28	28	11	44	11	44	26	30 blue	AF20-41-135	28	AF20-N2309-4	31, 5d	AF20-3769-4	28	28	AF20-3769-4	2021-05-01	2021-05-12	2021-05-13	2021-06-11	2021-06-12	2021-11-03	21	21	2021-11-23	2021-12-04	2021-12-06
12-28-H1	H.horticola	F028-F126-28	F1	male	12-28	28	12	51	12	51	26	30 blue	AF20-41-135	28	AF20-N2309-4	31, 5d	AF20-3769-6	28	28	AF20-3769-6	2021-05-01	2021-05-12	2021-05-13	2021-06-11	2021-06-12	2021-11-03	21	21	2021-11-23	2021-12-04	2021-12-06
12-28-H2	H.horticola	F028-F126-28	F1	male	12-28	28	12	51	12	51	26	30 blue	AF20-41-135	28	AF20-N2309-4	31, 5d	AF20-3769-6	28	28	AF20-3769-6	2021-05-01	2021-05-12	2021-05-13	2021-06-11	2021-06-12	2021-11-03	21	21	2021-11-23	2021-12-04	2021-12-06
26-28-H1	H.horticola	F028-F126-28	F1	male	26-28	28	26	30	26	30	26	33 blue	AF20-9626-4	28	AF20-N2309-4	31, 5d	AF20-260-1	28	28	AF20-260-1	2021-05-01	2021-05-12	2021-05-13	2021-06-11	2021-06-12	2021-11-03	21	21	2021-11-28	2021-11-09	2021-11-10
26-28-H2	H.horticola	F028-F126-28	F1	male	26-28	28	26	30	26	30	26	33 blue	AF20-9626-4	28	AF20-N2309-4	31, 5d	AF20-260-1	28	28	AF20-260-1	2021-05-09	2021-05-19	2021-05-20	2021-06-14	2021-06-15	2021-11-03	17	14	2021-12-02	2021-12-14	2021-12-15
45a-28-H1	H.horticola	F028-F126-28	F1	male	45a-28	28	45a	50	45	117	26	33 blue	AF20-9626-4	28	AF20-N2309-4	31, 5d	AF20-3769-6	28	28	AF20-3769-6	2021-05-09	2021-05-19	2021-05-20	2021-06-14	2021-06-15	2021-11-03	17	14	2021-12-02	2021-12-14	2021-12-15
13a-26-H1	H.horticola	F028-F128-26	F1	male	13a-26	26	13a	45	13	83	28	30 blue	AF20-41-135	28	AF20-N2309-4	31, 5d	AF20-3769-4	28	28	AF20-3769-4	2021-05-09	2021-05-19	2021-05-20	2021-06-14	2021-06-15	2021-11-03	18	16	2021-11-25	2021-12-04	2021-12-06
13a-26-H2	H.horticola	F028-F128-26	F1	male	13a-26	26	13a	45	13	83	28	30 blue	AF20-41-135	28	AF20-N2309-4	31, 5d	AF20-3769-4	28	28	AF20-3769-4	2021-05-09	2021-05-19	2021-05-20	2021-06-14	2021-06-15	2021-11-03	18	16	2021-11-28	2021-12-10	2021-12-10
15a-26-H1	H.horticola	F028-F128-26	F1	male	15a-26	26	15a	51	15	95	28	30 blue	AF20-41-135	28	AF20-N2309-4	31, 5d	AF20-3769-6	28	28	AF20-3769-6	2021-05-09	2021-05-19	2021-05-20	2021-06-14	2021-06-15	2021-11-03	18	16	2021-11-27	2021-12-09	2021-12-10
13a-28-H2	H.horticola	F028-F128-28	F1	male	13a-28	28	13a	45	13	83	28	30 blue	AF20-41-135	28	AF20-N2309-4	31, 5d	AF20-3769-4	28	28	AF20-3769-4	2021-05-09	2021-05-19	2021-05-20	2021-06-14	2021-06-15	2021-11-03	15	14	2021-12-01	2021-12-13	2021-12-13
13b-28-H1	H.horticola	F028-F128-28	F1	male	13b-28	28	13b	38	13	83	28	30 blue	AF20-41-135	28	AF20-N2309-4	31, 5d	AF20-3769-4	28	28	AF20-3769-4	2021-05-09	2021-05-19	2021-05-20	2021-06-14	2021-06-15	2021-11-03	15	14	2021-12-02	2021-12-14	2021-12-15
13b-28-H2	H.horticola	F028-F128-28	F1	male	13b-28	28	13b	38	13	83	28	30 blue	AF20-41-135	28	AF20-N2309-4	31, 5d	AF20-3769-4	28	28	AF20-3769-4	2021-05-09	2021-05-19	2021-05-20	2021-06-14	2021-06-15	2021-11-03	15	14	2021-12-02	2021-12-15	2021-12-15
13b-28-H3	H.horticola	F028-F128-28	F1	male	13b-28	28	13b	38	13	83	28	30 blue	AF20-41-135	28	AF20-N2309-4	31, 5d	AF20-3769-4	28	28	AF20-3769-4	2021-05-09	2021-05-19	2021-05-20	2021-06-14	2021-06-15	2021-11-03	15	14	2021-12-05	2021-12-17	2021-12-17
13b-28-H4	H.horticola	F028-F128-28	F1	male	13b-28	28	13b	38	13	83	28	30 blue	AF20-41-135	28	AF20-N2309-4	31, 5d	AF20-3769-4	28	28	AF20-3769-4	2021-05-09	2021-05-19	2021-05-20	2021-06-14	2021-06-15	2021-11-03	17	13	2021-11-27	2021-12-08	2021-12-10
13b-28-H5	H.horticola	F028-F128-28	F1	male	13b-28	28	13b	38	13	83	28	30 blue	AF20-41-135	28	AF20-N2309-4	31, 5d	AF20-3769-4	28	28	AF20-3769-4	2021-05-09	2021-05-19	2021-05-20	2021-06-14	2021-06-15	2021-11-03	17	13	2021-11-29	2021-12-11	2021-12-11
13b-28-H6	H.horticola	F028-F128-28	F1	male	13b-28	28	13b	38	13	83	28	30 blue	AF20-41-135	28	AF20-N2309-4	31, 5d	AF20-3769-4	28	28	AF20-3769-4	2021-05-09	2021-05-19	2021-05-20	2021-06-14	2021-06-15	2021-11-03	17	13	2021-11-29	2021-12-11	2021-12-12
13b-28-H7	H.horticola	F028-F128-28	F1	male	13b-28	28	13b	38	13	83	28	30 blue	AF20-41-135	28	AF20-N2309-4	31, 5d	AF20-3769-4	28	28	AF20-3769-4	2021-05-03	2021-05-14	2021-05-16	2021-06-15	2021-06-16	2021-11-03	16	16	2021-12-02	2021-12-14	2021-12-15
15a-28-H1	H.horticola	F028-F128-28	F1	male	15a-28	28	15a	51	15	95	28	30 blue	AF20-41-135	28	AF20-N2309-4	31, 5d	AF20-3769-6	28	28	AF20-3769-6	2021-05-03	2021-05-14	2021-05-16	2021-06-15	2021-06-16	2021-11-03	16	16	2021-12-02	2021-12-15	2021-12-15
15a-28-H2	H.horticola	F028-F128-28	F1	male	15a-28	28	15a	51	15	95	28	30 blue	AF20-41-135	28	AF20-N2309-4	31, 5d	AF20-3769-6	28	28	AF20-3769-6	2021-05-03	2021-05-14	2021-05-16	2021-06-15	2021-06-16	2021-11-03	16	16	2021-12-03	2021-12-15	2021-12-16
15a-28-H3	H.horticola	F028-F128-28	F1	male	15a-28	28	15a	51	15	95	28	30 blue	AF20-41-135	28	AF20-N2309-4	31, 5d	AF20-3769-6	28	28	AF20-3769-6	2021-05-03	2021-05-14	2021-05-16	2021-06-15	2021-06-16	2021-11-03	16	16	2021-12-03	2021-12-15	2021-12-16
15a-28-H4	H.horticola	F028-F128-28	F1	male	15a-28	28	15a	51	15	95	28	30 blue	AF20-41-135	28	AF20-N2309-4	31, 5d	AF20-3769-6	28	28	AF20-3769-6	2021-05-03	2021-05-14	2021-05-16	2021-06-15	2021-06-16	2021-11-03	16	16	2021-12-05	2021-12-16	2021-12-16
15a-28-H5	H.horticola	F028-F128-28	F1	male	15a-28	28	15a	51	15	95	28	30 blue	AF20-41-135	28	AF20-N2309-4	31, 5d	AF20-3769-6	28	28	AF20-3769-6	2021-05-03	2021-05-14	2021-05-16	2021-06-15	2021-06-16	2021-11-03	16	16	2021-12-06	2021-12-18	2021-12-18
15b-28-H1	H.horticola	F028-F128-28	F1	male	15b-28	28	15b	44	15	95	28	30 blue	AF20-41-135	28	AF20-N2309-4	31, 5d	AF20-3769-6	28	28	AF20-3769-6	2021-05-03	2021-05-14	2021-05-16	2021-06-15	2021-06-16	2021-11-03	16	16	2021-11-23	2021-12-05	2021-12-07
15b-28-H2	H.horticola	F028-F128-28	F1	male	15b-28	28	15b	44	15	95	28	30 blue	AF20-41-135	28	AF20-N2309-4	31, 5d	AF20-3769-6	28	28	AF20-3769-6	2021-05-03	2021-05-14	2021-05-16	2021-06-15	2021-06-16	2021-11-03	16	16	2021-11-25	2021-12-06	2021-12-08
25-28-H1	H.horticola	F028-F128-28	F1	male	25-28	28	25	26	25	26	28	33 blue	AF20-9626-4	28	AF20-N2309-4	31, 5d	AF20-260-1	28	28	AF20-260-1	2021-05-03	2021-05-14	2021-05-16	2021-06-15	2021-06-16	2021-11-03	16	16	2021-11-25	2021-12-07	2021-12-08
25-28-H2	H.horticola	F028-F128-28	F1	male	25-28	28	25	26	25	26	28	33 blue	AF20-9626-4	28	AF20-N2309-4	31, 5d	AF20-260-1	28	28	AF20-260-1	2021-05-03	2021-05-14	2021-05-16	2021-06-15	2021-06-16	2021-11-03	16	16	2021-11-27	2021-12-08	2021-12-10
25-28-H3	H.horticola	F028-F128-28	F1	male	25-28	28	25	26	25	26	28	33 blue	AF20-9626-4	28	AF20-N2309-4	31, 5d	AF20-260-1	28	28	AF20-260-1	2021-05-03	2021-05-14	2021-05-16	2021-06-15	2021-06-16	2021-11-03	16	16	2021-11-30	2021-12-11	2021-12-12
27a-28(1)-H1	H.horticola	F028-F128-28	F1	male	27a-28(1)	28	27a	52	27	64	28	33 blue	AF20-9626-4	28	AF20-N2309-4	31, 5d	AF20-3769-6	28	28	AF20-3769-6	2021-05-05	2021-05-17	2021-05-18	2021-06-15	2021-06-16	2021-11-03	25	22	2021-11-30	2021-12-12	2021-12-12
AF20-1882-4	H.horticola	F028	F0	female	NA	NA	NA	NA	NA	NA	NA	NA	NA	NA	NA	NA	NA	NA	NA	NA	NA	NA	NA	NA	NA	NA	NA	NA	NA	NA	NA
AF20-2033-1	H.horticola	F026	F0	female	NA	NA	NA	NA	NA	NA	NA	NA	NA	NA	NA	NA	NA	NA	NA	NA	NA	NA	NA	NA	NA	NA	NA	NA	NA	NA	NA
AF20-2105-1	H.horticola	F026	F0	female	NA	NA	NA	NA	NA	NA	NA	NA	NA	NA	NA	NA	NA	NA	NA	NA	NA	NA	NA	NA	NA	NA	NA	NA	NA	NA	NA
AF20-2155-2	H.horticola	F028	F0	female	NA	NA	NA	NA	NA	NA	NA	NA	NA	NA	NA	NA	NA	NA	NA	NA	NA	NA	NA	NA	NA	NA	NA	NA	NA	NA	NA
AF20-260-1	H.horticola	F028	F0	female	NA	NA	NA	NA	NA	NA	NA	NA	NA	NA	NA	NA	NA	NA	NA	NA	NA	NA	NA	NA	NA	NA	NA	NA	NA	NA	NA
AF20-3262-33	H.horticola	F026	F0	female	NA	NA	NA	NA	NA	NA	NA	NA	NA	NA	NA	NA	NA	NA	NA	NA	NA	NA	NA	NA	NA	NA	NA	NA	NA	NA	NA
AF20-3769-4	H.horticola	F028	F0	female	NA	NA	NA	NA	NA	NA	NA	NA	NA	NA	NA	NA	NA	NA	NA	NA	NA	NA	NA	NA	NA	NA	NA	NA	NA	NA	NA
AF20-3769-6	H.horticola	F028	F0	female	NA	NA	NA	NA	NA	NA	NA	NA	NA	NA	NA	NA	NA	NA	NA	NA	NA	NA	NA	NA	NA	NA	NA	NA	NA	NA	NA
AF20-557-4	H.horticola	F026	F0	female	NA	NA	NA	NA	NA	NA	NA	NA	NA	NA	NA	NA	NA	NA	NA	NA	NA	NA	NA	NA	NA	NA	NA	NA	NA	NA	NA
AF20-689-83	H.horticola	F028	F0	female	NA	NA	NA	NA	NA	NA	NA	NA	NA	NA	NA	NA	NA	NA	NA	NA	NA	NA	NA	NA	NA	NA	NA	NA	NA	NA	NA
10a-26-C2	M.cinxia	F026-F128-26	F1	male	10a-26	26	10a	39	10	59	28	25 green	AF20-8-23	26	193 (Sridhar)	31	AF20-689-83	28	26	AF20-8-23	2021-05-13	2021-05-24	2021-05-25	2021-06-19	2021-06-21	2021-11-11	19	18	2021-12-06	2021-12-18	2021-12-18
10a-26-C3	M.cinxia	F026-F128-26	F1	male	10a-26	26	10a	39	10	59	28	25 green	AF20-8-23	26	193 (Sridhar)	31	AF20-689-83	28	26	AF20-8-23	2021-05-13	2021-05-24	2021-05-25	2021-06-19	2021-06-21	2021-11-11	19	18	2021-12-08	2021-12-19	2021-12-19
10a-26-C4	M.cinxia	F026-F128-26	F1	female	10a-26	26	10a	39	10	59	28	25 green	AF20-8-23	26	193 (Sridhar)	31	AF20-689-83	28	26	AF20-8-23	2021-05-13	2021-05-24	2021-05-25	2021-06-19	2021-06-21	2021-11-11	19	18	2021-12-08	2021-12-20	2021-12-20
10a-28-C1	M.cinxia	F026-F128-28	F1	male	10a-28	28	10a	39	10	59	28	25 green	AF20-8-23	26	193 (Sridhar)	31	AF20-689-83	28	26	AF20-8-23	2021-05-13	2021-05-24	2021-05-25	2021-06-19	2021-06-21	2021-11-11	20	18	2021-12-01	2021-12-10	2021-12-10
10a-28-C3	M.cinxia	F026-F128-28	F1	male	10a-28	28	10a	39	10	59	28	25 green	AF20-8-23	26	193 (Sridhar)	31	AF20-689-83	28	26	AF20-8-23	2021-05-13	2021-05-24	2021-05-25	2021-06-19	2021-06-21	2021-11-11	20	18	2021-12-05	2021-12-15	2021-12-15
10a-28-C4	M.cinxia	F026-F128-28	F1	female	10a-28	28	10a	39	10	59	28	25 green	AF20-8-23	26	193 (Sridhar)	31	AF20-689-83	28	26	AF20-8-23	2021-05-13	2021-05-24	2021-05-25	2021-06-19	2021-06-21	2021-11-11	20	18	2021-12-11	2021-12-20	2021-12-20
10a-28-C5	M.cinxia	F026-F128-28	F1	female	10a-28	28	10a	39	10	59	28	25 green	AF20-8-23	26	193 (Sridhar)	31	AF20-689-83	28	26	AF20-8-23	2021-05-13	2021-05-24	2021-05-25	2021-06-19	2021-06-21	2021-11-11	20	18	2021-12-11	2021-12-20	2021-12-20
11-26-C5	M.cinxia	F028-F126-26	F1	male	11-26	26	11	44	11	44	26	30 blue	AF20-41-135	28	AF20-N2309-4	31, 5d	AF20-3769-4	28	28	AF20-41-135	2021-04-28	2021-05-07	2021-05-08	2021-06-06	2021-06-08	2021-10-27	22	21	2021-11-23	2021-12-05	2021-12-07
11-26-C6	M.cinxia	F028-F126-26	F1	female	11-26	26	11	44	11	44	26	30 blue	AF20-41-135	28	AF20-N2309-4	31, 5d	AF20-3769-4	28	28	AF20-41-135	2021-04-28	2021-05-07	2021-05-08	2021-06-06	2021-06-08	2021-10-27	22	21	2021-11-26	2021-12-09	2021-12-10
11-26-C7	M.cinxia	F028-F126-26	F1	female	11-26	26	11	44	11	44	26	30 blue	AF20-41-135	28	AF20-N2309-4	31, 5d	AF20-3769-4	28	28	AF20-41-135	2021-04-28	2021-05-07	2021-05-08	2021-06-06	2021-06-08	2021-10-27	22	21	2021-11-26	2021-12-10	2021-12-10
11-26-C8	M.cinxia	F028-F126-26	F1	male	11-26	26	11	44	11	44	26	30 blue	AF20-41-135	28	AF20-N2309-4	31, 5d	AF20-3769-4	28	28	AF20-41-135	2021-04-28	2021-05-07	2021-05-08	2021-06-06	2021-06-08	2021-10-27	22	21	2021-11-27	2021-12-10	2021-12-10
11-26-C9	M.cinxia	F028-F126-26	F1	female	11-26	26	11	44	11	44	26	30 blue	AF20-41-135	28	AF20-N2309-4	31, 5d	AF20-3769-4	28	28	AF20-41-135	2021-04-28	2021-05-07	2021-05-08	2021-06-06	2021-06-08	2021-10-27	22	21	2021-11-27	2021-12-10	2021-12-10
11-28-C10	M.cinxia	F028-F126-28	F1	female	11-28	28	11	44	11	44	26	30 blue	AF20-41-135	28	AF20-N2309-4	31, 5d	AF20-3769-4	28	28	AF20-41-135	2021-04-28	2021-05-07	2021-05-08	2021-06-06	2021-06-08	2021-10-27	23	20	2021-11-23	2021-12-02	2021-12-04
11-28-C11	M.cinxia	F028-F126-28	F1	female	11-28	28	11	44	11	44	26	30 blue	AF20-41-135	28	AF20-N2309-4	31, 5d	AF20-3769-4	28	28	AF20-41-135	2021-04-28	2021-05-07	2021-05-08	2021-06-06	2021-06-08	2021-10-27	23	20	2021-11-24	2021-12-04	2021-12-06
11-28-C14	M.cinxia	F028-F126-28	F1	female	11-28	28	11	44	11	44	26	30 blue	AF20-41-135	28	AF20-N2309-4	31, 5d	AF20-3769-4	28	28	AF20-41-135	2021-04-28	2021-05-07	2021-05-08	2021-06-06	2021-06-08	2021-10-27	23	20	2021-11-25	2021-12-05	2021-12-07
11-28-C8	M.cinxia	F028-F126-28	F1	male	11-28	28	11	44	11	44	26	30 blue	AF20-41-135	28	AF20-N2309-4	31, 5d	AF20-3769-4	28	28	AF20-41-135	2021-04-28	2021-05-07	2021-05-08	2021-06-06	2021-06-08	2021-10-27	23	20	2021-11-22	2021-12-01	2021-12-04
12-26-C2	M.cinxia	F028-F126-26	F1	male	12-26	26	12	51	12	51	26	30 blue	AF20-41-135	28	AF20-N2309-4	31, 5d	AF20-3769-6	28	28	AF20-41-135	2021-04-30	2021-05-12	2021-05-13	2021-06-12	2021-06-13	2021-11-03	26	25	2021-11-28	2021-12-09	2021-12-10
12-26-C6	M.cinxia	F028-F126-26	F1	male	12-26	26	12	51	12	51	26	30 blue	AF20-41-135	28	AF20-N2309-4	31, 5d	AF20-3769-6	28	28	AF20-41-135	2021-04-30	2021-05-12	2021-05-13	2021-06-12	2021-06-13	2021-11-03	26	25	2021-11-29	2021-12-11	2021-12-12
12-28-C10	M.cinxia	F028-F126-28	F1	male	12-28	28	12	51	12	51	26	30 blue	AF20-41-135	28	AF20-N2309-4	31, 5d	AF20-3769-6	28	28	AF20-41-135	2021-04-30	2021-05-12	2021-05-13	2021-06-12	2021-06-13	2021-11-03	25	24	2021-11-25	2021-12-06	2021-12-07
12-28-C16	M.cinxia	F028-F126-28	F1	female	12-28	28	12	51	12	51	26	30 blue	AF20-41-135	28	AF20-N2309-4	31, 5d	AF20-3769-6	28	28	AF20-41-135	2021-04-30	2021-05-12	2021-05-13	2021-06-12	2021-06-13	2021-11-03	25	24	2021-12-01	2021-12-11	2021-12-12
12-28-C9	M.cinxia	F028-F126-28	F1	male	12-28	28	12	51	12	51	26	30 blue	AF20-41-135	28	AF20-N2309-4	31, 5d	AF20-3769-6	28	28	AF20-41-135	2021-04-30	2021-05-12	2021-05-13	2021-06-12	2021-06-13	2021-11-03	25	24	2021-11-25	2021-12-04	2021-12-06
15b-26-C1	M.cinxia	F028-F128-26	F1	male	15b-26	26	15b	44	15	95	28	30 blue	AF20-41-135	28	AF20-N2309-4	31, 5d	AF20-3769-6	28	28	AF20-41-135	2021-04-30	2021-05-12	2021-05-13	2021-06-16	2021-06-17	2021-11-03	22	20	2021-11-27	2021-12-09	2021-12-10
15b-26-C2	M.cinxia	F028-F128-26	F1	male	15b-26	26	15b	44	15	95	28	30 blue	AF20-41-135	28	AF20-N2309-4	31, 5d	AF20-3769-6	28	28	AF20-41-135	2021-04-30	2021-05-12	2021-05-13	2021-06-16	2021-06-17	2021-11-03	22	20	2021-11-28	2021-12-09	2021-12-10
15b-26-C9	M.cinxia	F028-F128-26	F1	female	15b-26	26	15b	44	15	95	28	30 blue	AF20-41-135	28	AF20-N2309-4	31, 5d	AF20-3769-6	28	28	AF20-41-135	2021-04-30	2021-05-12	2021-05-13	2021-06-16	2021-06-17	2021-11-03	22	20	2021-12-02	2021-12-14	2021-12-15
15b-28-C11	M.cinxia	F028-F128-28	F1	male	15b-28	28	15b	44	15	95	28	30 blue	AF20-41-135	28	AF20-N2309-4	31, 5d	AF20-3769-6	28	28	AF20-41-135	2021-04-30	2021-05-12	2021-05-13	2021-06-16	2021-06-17	2021-11-03	22	18	2021-11-28	2021-12-09	2021-12-10
15b-28-C12	M.cinxia	F028-F128-28	F1	female	15b-28	28	15b	44	15	95	28	30 blue	AF20-41-135	28	AF20-N2309-4	31, 5d	AF20-3769-6	28	28	AF20-41-135	2021-04-30	2021-05-12	2021-05-13	2021-06-16	2021-06-17	2021-11-03	22	18	2021-11-30	2021-12-09	2021-12-10
15b-28-C5	M.cinxia	F028-F128-28	F1	male	15b-28	28	15b	44	15	95	28	30 blue	AF20-41-135	28	AF20-N2309-4	31, 5d	AF20-3769-6	28	28	AF20-41-135	2021-04-30	2021-05-12	2021-05-13	2021-06-16	2021-06-17	2021-11-03	22	18	2021-11-25	2021-12-04	2021-12-06
17a-26-C1	M.cinxia	F028-F128-26	F1	female	17a-26	26	17a	26	17	104	28	31 blue	AF20-1030-4	28	529 (Sridhar)	31	AF20-2033-1	26	28	AF20-1030-4	2021-04-30	2021-05-11	2021-05-12	2021-06-10	2021-06-11	2021-10-27	12	9	2021-11-25	2021-12-08	2021-12-10
17a-26-C2	M.cinxia	F028-F128-26	F1	female	17a-26	26	17a	26	17	104	28	31 blue	AF20-1030-4	28	529 (Sridhar)	31	AF20-2033-1	26	28	AF20-1030-4	2021-04-30	2021-05-11	2021-05-12	2021-06-10	2021-06-11	2021-10-27	12	9	2021-12-06	2021-12-18	2021-12-18
17a-26-C3	M.cinxia	F028-F128-26	F1	female	17a-26	26	17a	26	17	104	28	31 blue	AF20-1030-4	28	529 (Sridhar)	31	AF20-2033-1	26	28	AF20-1030-4	2021-04-30	2021-05-11	2021-05-12	2021-06-10	2021-06-11	2021-10-27	12	9	2021-12-06	2021-12-19	2021-12-19
17a-28-C1	M.cinxia	F028-F128-28	F1	male	17a-28	28	17a	26	17	104	28	31 blue	AF20-1030-4	28	529 (Sridhar)	31	AF20-2033-1	26	28	AF20-1030-4	2021-04-30	2021-05-11	2021-05-12	2021-06-10	2021-06-11	2021-10-27	14	10	2021-11-20	2021-12-01	2021-12-04
17a-28-C2	M.cinxia	F028-F128-28	F1	male	17a-28	28	17a	26	17	104	28	31 blue	AF20-1030-4	28	529 (Sridhar)	31	AF20-2033-1	26	28	AF20-1030-4	2021-04-30	2021-05-11	2021-05-12	2021-06-10	2021-06-11	2021-10-27	14	10	2021-11-21	2021-12-02	2021-12-04
17a-28-C3	M.cinxia	F028-F128-28	F1	female	17a-28	28	17a	26	17	104	28	31 blue	AF20-1030-4	28	529 (Sridhar)	31	AF20-2033-1	26	28	AF20-1030-4	2021-04-30	2021-05-11	2021-05-12	2021-06-10	2021-06-11	2021-10-27	14	10	2021-11-21	2021-12-04	2021-12-06
17a-28-C6	M.cinxia	F028-F128-28	F1	female	17a-28	28	17a	26	17	104	28	31 blue	AF20-1030-4	28	529 (Sridhar)	31	AF20-2033-1	26	28	AF20-1030-4	2021-04-30	2021-05-11	2021-05-12	2021-06-10	2021-06-11	2021-10-27	14	10	2021-11-25	2021-12-06	2021-12-08
17a-28-C7	M.cinxia	F028-F128-28	F1	female	17a-28	28	17a	26	17	104	28	31 blue	AF20-1030-4	28	529 (Sridhar)	31	AF20-2033-1	26	28	AF20-1030-4	2021-04-30	2021-05-11	2021-05-12	2021-06-10	2021-06-11	2021-10-27	14	10	2021-11-27	2021-12-08	2021-12-10
2-26-C1	M.cinxia	F031-F126-26	F1	male	2-26	26	2	28	2	28	26	22 red	AF20-535-25	31	AF20-N2309-4	31, 5d	AF20-2105-1	26	31	AF20-535-25	2021-04-28	2021-05-08	2021-05-09	2021-06-06	2021-06-08	2021-10-27	14	11	2021-11-23	2021-12-06	2021-12-08
2-26-C4	M.cinxia	F031-F126-26	F1	female	2-26	26	2	28	2	28	26	22 red	AF20-535-25	31	AF20-N2309-4	31, 5d	AF20-2105-1	26	31	AF20-535-25	2021-04-28	2021-05-08	2021-05-09	2021-06-06	2021-06-08	2021-10-27	14	11	2021-12-02	2021-12-15	2021-12-16
2-26-C5	M.cinxia	F031-F126-26	F1	female	2-26	26	2	28	2	28	26	22 red	AF20-535-25	31	AF20-N2309-4	31, 5d	AF20-2105-1	26	31	AF20-535-25	2021-04-28	2021-05-08	2021-05-09	2021-06-06	2021-06-08	2021-10-27	14	11	2021-12-04	2021-12-16	2021-12-16
2-26-C6	M.cinxia	F031-F126-26	F1	female	2-26	26	2	28	2	28	26	22 red	AF20-535-25	31	AF20-N2309-4	31, 5d	AF20-2105-1	26	31	AF20-535-25	2021-04-28	2021-05-08	2021-05-09	2021-06-06	2021-06-08	2021-10-27	14	11	2021-12-04	2021-12-17	2021-12-17
2-26-C7	M.cinxia	F031-F126-26	F1	male	2-26	26	2	28	2	28	26	22 red	AF20-535-25	31	AF20-N2309-4	31, 5d	AF20-2105-1	26	31	AF20-535-25	2021-04-28	2021-05-08	2021-05-09	2021-06-06	2021-06-08	2021-10-27	14	11	2021-11-24	2021-12-05	2021-12-07
2-28-C1	M.cinxia	F031-F126-28	F1	male	2-28	28	2	28	2	28	26	22 red	AF20-535-25	31	AF20-N2309-4	31, 5d	AF20-2105-1	26	31	AF20-535-25	2021-04-28	2021-05-08	2021-05-09	2021-06-06	2021-06-08	2021-10-27	14	12	2021-11-20	2021-11-29	2021-12-04
2-28-C2	M.cinxia	F031-F126-28	F1	male	2-28	28	2	28	2	28	26	22 red	AF20-535-25	31	AF20-N2309-4	31, 5d	AF20-2105-1	26	31	AF20-535-25	2021-04-28	2021-05-08	2021-05-09	2021-06-06	2021-06-08	2021-10-27	14	12	2021-11-23	2021-12-03	2021-12-04
2-28-C3	M.cinxia	F031-F126-28	F1	female	2-28	28	2	28	2	28	26	22 red	AF20-535-25	31	AF20-N2309-4	31, 5d	AF20-2105-1	26	31	AF20-535-25	2021-04-28	2021-05-08	2021-05-09	2021-06-06	2021-06-08	2021-10-27	14	12	2021-11-23	2021-12-04	2021-12-06
2-28-C5	M.cinxia	F031-F126-28	F1	female	2-28	28	2	28	2	28	26	22 red	AF20-535-25	31	AF20-N2309-4	31, 5d	AF20-2105-1	26	31	AF20-535-25	2021-04-28	2021-05-08	2021-05-09	2021-06-06	2021-06-08	2021-10-27	14	12	2021-11-26	2021-12-07	2021-12-08
22a-26(2)-C2	M.cinxia	F028-F126-26	F1	male	22a-26(2)	26	22a	58	22	112	26	31 blue	AF20-1030-4	28	529 (Sridhar)	31	AF20-2033-1	26	28	AF20-1030-4	2021-04-30	2021-05-11	2021-05-12	2021-06-14	2021-06-15	2021-11-03	13	10	2021-11-28	2021-12-10	2021-12-10
22a-26(2)-C3	M.cinxia	F028-F126-26	F1	male	22a-26(2)	26	22a	58	22	112	26	31 blue	AF20-1030-4	28	529 (Sridhar)	31	AF20-2033-1	26	28	AF20-1030-4	2021-04-30	2021-05-11	2021-05-12	2021-06-14	2021-06-15	2021-11-03	13	10	2021-11-28	2021-12-10	2021-12-10
22a-26(2)-C6	M.cinxia	F028-F126-26	F1	female	22a-26(2)	26	22a	58	22	112	26	31 blue	AF20-1030-4	28	529 (Sridhar)	31	AF20-2033-1	26	28	AF20-1030-4	2021-04-30	2021-05-11	2021-05-12	2021-06-14	2021-06-15	2021-11-03	13	10	2021-12-03	2021-12-16	2021-12-16
22a-26(2)-C7	M.cinxia	F028-F126-26	F1	female	22a-26(2)	26	22a	58	22	112	26	31 blue	AF20-1030-4	28	529 (Sridhar)	31	AF20-2033-1	26	28	AF20-1030-4	2021-04-30	2021-05-11	2021-05-12	2021-06-14	2021-06-15	2021-11-03	13	10	2021-12-06	2021-12-18	2021-12-18
22a-28(1)-C1	M.cinxia	F028-F126-28	F1	male	22a-28(1)	28	22a	58	22	112	26	31 blue	AF20-1030-4	28	529 (Sridhar)	31	AF20-2033-1	26	28	AF20-1030-4	2021-04-30	2021-05-11	2021-05-12	2021-06-14	2021-06-15	2021-11-03	16	13	2021-11-25	2021-12-04	2021-12-06
22a-28(1)-C3	M.cinxia	F028-F126-28	F1	male	22a-28(1)	28	22a	58	22	112	26	31 blue	AF20-1030-4	28	529 (Sridhar)	31	AF20-2033-1	26	28	AF20-1030-4	2021-04-30	2021-05-11	2021-05-12	2021-06-14	2021-06-15	2021-11-03	16	13	2021-11-25	2021-12-05	2021-12-07
22a-28(1)-C4	M.cinxia	F028-F126-28	F1	female	22a-28(1)	28	22a	58	22	112	26	31 blue	AF20-1030-4	28	529 (Sridhar)	31	AF20-2033-1	26	28	AF20-1030-4	2021-04-30	2021-05-11	2021-05-12	2021-06-14	2021-06-15	2021-11-03	16	13	2021-11-30	2021-12-10	2021-12-10
22a-28(1)-C5	M.cinxia	F028-F126-28	F1	female	22a-28(1)	28	22a	58	22	112	26	31 blue	AF20-1030-4	28	529 (Sridhar)	31	AF20-2033-1	26	28	AF20-1030-4	2021-04-30	2021-05-11	2021-05-12	2021-06-14	2021-06-15	2021-11-03	16	13	2021-11-30	2021-12-10	2021-12-10
22a-28(1)-C6	M.cinxia	F028-F126-28	F1	female	22a-28(1)	28	22a	58	22	112	26	31 blue	AF20-1030-4	28	529 (Sridhar)	31	AF20-2033-1	26	28	AF20-1030-4	2021-04-30	2021-05-11	2021-05-12	2021-06-14	2021-06-15	2021-11-03	16	13	2021-11-30	2021-12-11	2021-12-12
23c-26-C1	M.cinxia	F028-F126-26	F1	male	23c-26	26	23c	50	23	210	26	33 blue	AF20-9626-4	28	AF20-N2309-4	31, 5d	AF20-2033-1	26	28	AF20-9626-4	2021-05-01	2021-05-12	2021-05-13	2021-06-17	2021-06-21	2021-11-03	25	20	2021-11-28	2021-12-10	2021-12-10
23c-26-C2	M.cinxia	F028-F126-26	F1	male	23c-26	26	23c	50	23	210	26	33 blue	AF20-9626-4	28	AF20-N2309-4	31, 5d	AF20-2033-1	26	28	AF20-9626-4	2021-05-01	2021-05-12	2021-05-13	2021-06-17	2021-06-21	2021-11-03	25	20	2021-12-04	2021-12-16	2021-12-16
23c-26-C3	M.cinxia	F028-F126-26	F1	female	23c-26	26	23c	50	23	210	26	33 blue	AF20-9626-4	28	AF20-N2309-4	31, 5d	AF20-2033-1	26	28	AF20-9626-4	2021-05-01	2021-05-12	2021-05-13	2021-06-17	2021-06-21	2021-11-03	25	20	2021-12-08	2021-12-19	2021-12-19
23c-28-C3	M.cinxia	F028-F126-28	F1	male	23c-28	28	23c	50	23	210	26	33 blue	AF20-9626-4	28	AF20-N2309-4	31, 5d	AF20-2033-1	26	28	AF20-9626-4	2021-05-01	2021-05-12	2021-05-13	2021-06-17	2021-06-21	2021-11-03	25	14	2021-11-30	2021-12-10	2021-12-10
23c-28-C4	M.cinxia	F028-F126-28	F1	male	23c-28	28	23c	50	23	210	26	33 blue	AF20-9626-4	28	AF20-N2309-4	31, 5d	AF20-2033-1	26	28	AF20-9626-4	2021-05-01	2021-05-12	2021-05-13	2021-06-17	2021-06-21	2021-11-03	25	14	2021-11-30	2021-12-11	2021-12-12
23c-28-C6	M.cinxia	F028-F126-28	F1	female	23c-28	28	23c	50	23	210	26	33 blue	AF20-9626-4	28	AF20-N2309-4	31, 5d	AF20-2033-1	26	28	AF20-9626-4	2021-05-01	2021-05-12	2021-05-13	2021-06-17	2021-06-21	2021-11-03	25	14	2021-12-04	2021-12-14	2021-12-15
23c-28-C7	M.cinxia	F028-F126-28	F1	female	23c-28	28	23c	50	23	210	26	33 blue	AF20-9626-4	28	AF20-N2309-4	31, 5d	AF20-2033-1	26	28	AF20-9626-4	2021-05-01	2021-05-12	2021-05-13	2021-06-17	2021-06-21	2021-11-03	25	14	2021-12-06	2021-12-15	2021-12-15
23c-28-C8	M.cinxia	F028-F126-28	F1	female	23c-28	28	23c	50	23	210	26	33 blue	AF20-9626-4	28	AF20-N2309-4	31, 5d	AF20-2033-1	26	28	AF20-9626-4	2021-05-01	2021-05-12	2021-05-13	2021-06-17	2021-06-21	2021-11-03	25	14	2021-12-06	2021-12-16	2021-12-16
27a-26(2)-C1	M.cinxia	F028-F128-26	F1	male	27a-26(2)	26	27a	52	27	64	28	33 blue	AF20-9626-4	28	AF20-N2309-4	31, 5d	AF20-3769-6	28	28	AF20-9626-4	2021-05-05	2021-05-17	2021-05-18	2021-06-14	2021-06-15	2021-11-03	11	10	2021-12-01	2021-12-14	2021-12-15
27a-26(2)-C4	M.cinxia	F028-F128-26	F1	male	27a-26(2)	26	27a	52	27	64	28	33 blue	AF20-9626-4	28	AF20-N2309-4	31, 5d	AF20-3769-6	28	28	AF20-9626-4	2021-05-05	2021-05-17	2021-05-18	2021-06-14	2021-06-15	2021-11-03	11	10	2021-12-05	2021-12-15	2021-12-16
27a-26(2)-C5	M.cinxia	F028-F128-26	F1	female	27a-26(2)	26	27a	52	27	64	28	33 blue	AF20-9626-4	28	AF20-N2309-4	31, 5d	AF20-3769-6	28	28	AF20-9626-4	2021-05-05	2021-05-17	2021-05-18	2021-06-14	2021-06-15	2021-11-03	11	10	2021-12-05	2021-12-17	2021-12-17
27a-26(2)-C6	M.cinxia	F028-F128-26	F1	female	27a-26(2)	26	27a	52	27	64	28	33 blue	AF20-9626-4	28	AF20-N2309-4	31, 5d	AF20-3769-6	28	28	AF20-9626-4	2021-05-05	2021-05-17	2021-05-18	2021-06-14	2021-06-15	2021-11-03	11	10	2021-12-07	2021-12-19	2021-12-19
27a-28(2)-C10	M.cinxia	F028-F128-28	F1	female	27a-28(2)	28	27a	52	27	64	28	33 blue	AF20-9626-4	28	AF20-N2309-4	31, 5d	AF20-3769-6	28	28	AF20-9626-4	2021-05-05	2021-05-17	2021-05-18	2021-06-14	2021-06-15	2021-11-03	13	10	2021-11-30	2021-12-11	2021-12-12
27a-28(2)-C4	M.cinxia	F028-F128-28	F1	male	27a-28(2)	28	27a	52	27	64	28	33 blue	AF20-9626-4	28	AF20-N2309-4	31, 5d	AF20-3769-6	28	28	AF20-9626-4	2021-05-05	2021-05-17	2021-05-18	2021-06-14	2021-06-15	2021-11-03	13	10	2021-11-25	2021-12-04	2021-12-06
27a-28(2)-C5	M.cinxia	F028-F128-28	F1	male	27a-28(2)	28	27a	52	27	64	28	33 blue	AF20-9626-4	28	AF20-N2309-4	31, 5d	AF20-3769-6	28	28	AF20-9626-4	2021-05-05	2021-05-17	2021-05-18	2021-06-14	2021-06-15	2021-11-03	13	10	2021-11-27	2021-12-07	2021-12-08
27a-28(2)-C7	M.cinxia	F028-F128-28	F1	female	27a-28(2)	28	27a	52	27	64	28	33 blue	AF20-9626-4	28	AF20-N2309-4	31, 5d	AF20-3769-6	28	28	AF20-9626-4	2021-05-05	2021-05-17	2021-05-18	2021-06-14	2021-06-15	2021-11-03	13	10	2021-11-28	2021-12-08	2021-12-10
3-26-C1	M.cinxia	F031-F128-26	F1	male	3-26	26	3	39	3	39	28	22 red	AF20-535-25	31	AF20-N2309-4	31, 5d	AF20-2105-1	26	31	AF20-535-25	2021-04-28	2021-05-08	2021-05-09	2021-06-04	2021-06-08	2021-10-27	19	11	2021-11-18	2021-11-28	2021-12-04
3-26-C2	M.cinxia	F031-F128-26	F1	male	3-26	26	3	39	3	39	28	22 red	AF20-535-25	31	AF20-N2309-4	31, 5d	AF20-2105-1	26	31	AF20-535-25	2021-04-28	2021-05-08	2021-05-09	2021-06-04	2021-06-08	2021-10-27	19	11	2021-11-18	2021-11-29	2021-12-04
3-26-C5	M.cinxia	F031-F128-26	F1	female	3-26	26	3	39	3	39	28	22 red	AF20-535-25	31	AF20-N2309-4	31, 5d	AF20-2105-1	26	31	AF20-535-25	2021-04-28	2021-05-08	2021-05-09	2021-06-04	2021-06-08	2021-10-27	19	11	2021-11-28	2021-12-12	2021-12-12
3-26-C6	M.cinxia	F031-F128-26	F1	female	3-26	26	3	39	3	39	28	22 red	AF20-535-25	31	AF20-N2309-4	31, 5d	AF20-2105-1	26	31	AF20-535-25	2021-04-28	2021-05-08	2021-05-09	2021-06-04	2021-06-08	2021-10-27	19	11	2021-12-03	2021-12-15	2021-12-16
3-28-C1	M.cinxia	F031-F128-28	F1	male	3-28	28	3	39	3	39	28	22 red	AF20-535-25	31	AF20-N2309-4	31, 5d	AF20-2105-1	26	31	AF20-535-25	2021-04-28	2021-05-08	2021-05-09	2021-06-04	2021-06-08	2021-10-27	20	18	2021-11-17	2021-11-25	2021-12-04
3-28-C2	M.cinxia	F031-F128-28	F1	male	3-28	28	3	39	3	39	28	22 red	AF20-535-25	31	AF20-N2309-4	31, 5d	AF20-2105-1	26	31	AF20-535-25	2021-04-28	2021-05-08	2021-05-09	2021-06-04	2021-06-08	2021-10-27	20	18	2021-11-17	2021-11-26	2021-12-04
3-28-C6	M.cinxia	F031-F128-28	F1	female	3-28	28	3	39	3	39	28	22 red	AF20-535-25	31	AF20-N2309-4	31, 5d	AF20-2105-1	26	31	AF20-535-25	2021-04-28	2021-05-08	2021-05-09	2021-06-04	2021-06-08	2021-10-27	20	18	2021-11-24	2021-12-04	2021-12-06
3-28-C7	M.cinxia	F031-F128-28	F1	female	3-28	28	3	39	3	39	28	22 red	AF20-535-25	31	AF20-N2309-4	31, 5d	AF20-2105-1	26	31	AF20-535-25	2021-04-28	2021-05-08	2021-05-09	2021-06-04	2021-06-08	2021-10-27	20	18	2021-11-25	2021-12-04	2021-12-06
3-28-C9	M.cinxia	F031-F128-28	F1	female	3-28	28	3	39	3	39	28	22 red	AF20-535-25	31	AF20-N2309-4	31, 5d	AF20-2105-1	26	31	AF20-535-25	2021-04-28	2021-05-08	2021-05-09	2021-06-04	2021-06-08	2021-10-27	20	18	2021-11-25	2021-12-05	2021-12-07
40a-26-C10	M.cinxia	F028-F128-26	F1	female	40a-26	26	40a	36	40	57	28	33 blue	AF20-9626-4	28	AF20-N2309-4	31, 5d	AF20-2033-1	26	28	AF20-9626-4	2021-05-01	2021-05-12	2021-05-13	2021-06-11	2021-06-12	2021-11-03	14	14	2021-12-08	2021-12-20	2021-12-20
40a-26-C2	M.cinxia	F028-F128-26	F1	male	40a-26	26	40a	36	40	57	28	33 blue	AF20-9626-4	28	AF20-N2309-4	31, 5d	AF20-2033-1	26	28	AF20-9626-4	2021-05-01	2021-05-12	2021-05-13	2021-06-11	2021-06-12	2021-11-03	14	14	2021-11-29	2021-12-11	2021-12-12
40a-26-C4	M.cinxia	F028-F128-26	F1	male	40a-26	26	40a	36	40	57	28	33 blue	AF20-9626-4	28	AF20-N2309-4	31, 5d	AF20-2033-1	26	28	AF20-9626-4	2021-05-01	2021-05-12	2021-05-13	2021-06-11	2021-06-12	2021-11-03	14	14	2021-11-29	2021-12-11	2021-12-12
40a-26-C7	M.cinxia	F028-F128-26	F1	female	40a-26	26	40a	36	40	57	28	33 blue	AF20-9626-4	28	AF20-N2309-4	31, 5d	AF20-2033-1	26	28	AF20-9626-4	2021-05-01	2021-05-12	2021-05-13	2021-06-11	2021-06-12	2021-11-03	14	14	2021-12-05	2021-12-15	2021-12-16
40a-26-C9	M.cinxia	F028-F128-26	F1	female	40a-26	26	40a	36	40	57	28	33 blue	AF20-9626-4	28	AF20-N2309-4	31, 5d	AF20-2033-1	26	28	AF20-9626-4	2021-05-01	2021-05-12	2021-05-13	2021-06-11	2021-06-12	2021-11-03	14	14	2021-12-07	2021-12-19	2021-12-19
40a-28-C2	M.cinxia	F028-F128-28	F1	male	40a-28	28	40a	36	40	57	28	33 blue	AF20-9626-4	28	AF20-N2309-4	31, 5d	AF20-2033-1	26	28	AF20-9626-4	2021-05-01	2021-05-12	2021-05-13	2021-06-11	2021-06-12	2021-11-03	14	14	2021-11-25	2021-12-04	2021-12-06
40a-28-C4	M.cinxia	F028-F128-28	F1	male	40a-28	28	40a	36	40	57	28	33 blue	AF20-9626-4	28	AF20-N2309-4	31, 5d	AF20-2033-1	26	28	AF20-9626-4	2021-05-01	2021-05-12	2021-05-13	2021-06-11	2021-06-12	2021-11-03	14	14	2021-11-26	2021-12-05	2021-12-07
40a-28-C7	M.cinxia	F028-F128-28	F1	female	40a-28	28	40a	36	40	57	28	33 blue	AF20-9626-4	28	AF20-N2309-4	31, 5d	AF20-2033-1	26	28	AF20-9626-4	2021-05-01	2021-05-12	2021-05-13	2021-06-11	2021-06-12	2021-11-03	14	14	2021-11-29	2021-12-09	2021-12-10
40a-28-C8	M.cinxia	F028-F128-28	F1	female	40a-28	28	40a	36	40	57	28	33 blue	AF20-9626-4	28	AF20-N2309-4	31, 5d	AF20-2033-1	26	28	AF20-9626-4	2021-05-01	2021-05-12	2021-05-13	2021-06-11	2021-06-12	2021-11-03	14	14	2021-11-30	2021-12-10	2021-12-10
43a-26-C1	M.cinxia	F028-F126-26	F1	male	43a-26	26	43a	35	43	67	26	33 blue	AF20-9626-4	28	AF20-N2309-4	31, 5d	AF20-2033-1	26	28	AF20-9626-4	2021-05-09	2021-05-19	2021-05-20	2021-06-14	2021-06-15	2021-11-03	17	14	2021-11-29	2021-12-11	2021-12-12
43a-26-C2	M.cinxia	F028-F126-26	F1	male	43a-26	26	43a	35	43	67	26	33 blue	AF20-9626-4	28	AF20-N2309-4	31, 5d	AF20-2033-1	26	28	AF20-9626-4	2021-05-09	2021-05-19	2021-05-20	2021-06-14	2021-06-15	2021-11-03	17	14	2021-11-30	2021-12-12	2021-12-12
43a-26-C4	M.cinxia	F028-F126-26	F1	female	43a-26	26	43a	35	43	67	26	33 blue	AF20-9626-4	28	AF20-N2309-4	31, 5d	AF20-2033-1	26	28	AF20-9626-4	2021-05-09	2021-05-19	2021-05-20	2021-06-14	2021-06-15	2021-11-03	17	14	2021-12-02	2021-12-14	2021-12-15
43a-26-C6	M.cinxia	F028-F126-26	F1	female	43a-26	26	43a	35	43	67	26	33 blue	AF20-9626-4	28	AF20-N2309-4	31, 5d	AF20-2033-1	26	28	AF20-9626-4	2021-05-09	2021-05-19	2021-05-20	2021-06-14	2021-06-15	2021-11-03	17	14	2021-12-04	2021-12-15	2021-12-16
43a-26-C7	M.cinxia	F028-F126-26	F1	female	43a-26	26	43a	35	43	67	26	33 blue	AF20-9626-4	28	AF20-N2309-4	31, 5d	AF20-2033-1	26	28	AF20-9626-4	2021-05-09	2021-05-19	2021-05-20	2021-06-14	2021-06-15	2021-11-03	17	14	2021-12-04	2021-12-17	2021-12-17
43a-28-C3	M.cinxia	F028-F126-28	F1	male	43a-28	28	43a	35	43	67	26	33 blue	AF20-9626-4	28	AF20-N2309-4	31, 5d	AF20-2033-1	26	28	AF20-9626-4	2021-05-09	2021-05-19	2021-05-20	2021-06-14	2021-06-15	2021-11-03	18	16	2021-11-28	2021-12-08	2021-12-10
43a-28-C8	M.cinxia	F028-F126-28	F1	male	43a-28	28	43a	35	43	67	26	33 blue	AF20-9626-4	28	AF20-N2309-4	31, 5d	AF20-2033-1	26	28	AF20-9626-4	2021-05-09	2021-05-19	2021-05-20	2021-06-14	2021-06-15	2021-11-03	18	16	2021-12-01	2021-12-12	2021-12-12
43a-28-C9	M.cinxia	F028-F126-28	F1	female	43a-28	28	43a	35	43	67	26	33 blue	AF20-9626-4	28	AF20-N2309-4	31, 5d	AF20-2033-1	26	28	AF20-9626-4	2021-05-09	2021-05-19	2021-05-20	2021-06-14	2021-06-15	2021-11-03	18	16	2021-12-02	2021-12-12	2021-12-12
44-26-C2	M.cinxia	F028-F128-26	F1	male	44-26	26	44	32	44	32	28	30 blue	AF20-41-135	28	AF20-N2309-4	31, 5d	AF20-2105-1	26	28	AF20-41-135	2021-05-03	2021-05-14	2021-05-16	2021-06-15	2021-06-16	2021-11-03	16	16	2021-11-26	2021-12-08	2021-12-10
44-26-C3	M.cinxia	F028-F128-26	F1	male	44-26	26	44	32	44	32	28	30 blue	AF20-41-135	28	AF20-N2309-4	31, 5d	AF20-2105-1	26	28	AF20-41-135	2021-05-03	2021-05-14	2021-05-16	2021-06-15	2021-06-16	2021-11-03	16	16	2021-11-26	2021-12-09	2021-12-10
44-26-C4	M.cinxia	F028-F128-26	F1	female	44-26	26	44	32	44	32	28	30 blue	AF20-41-135	28	AF20-N2309-4	31, 5d	AF20-2105-1	26	28	AF20-41-135	2021-05-03	2021-05-14	2021-05-16	2021-06-15	2021-06-16	2021-11-03	16	16	2021-11-30	2021-12-12	2021-12-12
44-26-C5	M.cinxia	F028-F128-26	F1	female	44-26	26	44	32	44	32	28	30 blue	AF20-41-135	28	AF20-N2309-4	31, 5d	AF20-2105-1	26	28	AF20-41-135	2021-05-03	2021-05-14	2021-05-16	2021-06-15	2021-06-16	2021-11-03	16	16	2021-12-03	2021-12-14	2021-12-15
44-26-C6	M.cinxia	F028-F128-26	F1	female	44-26	26	44	32	44	32	28	30 blue	AF20-41-135	28	AF20-N2309-4	31, 5d	AF20-2105-1	26	28	AF20-41-135	2021-05-03	2021-05-14	2021-05-16	2021-06-15	2021-06-16	2021-11-03	16	16	2021-12-05	2021-12-16	2021-12-16
44-28-C1	M.cinxia	F028-F128-28	F1	male	44-28	28	44	32	44	32	28	30 blue	AF20-41-135	28	AF20-N2309-4	31, 5d	AF20-2105-1	26	28	AF20-41-135	2021-05-03	2021-05-14	2021-05-16	2021-06-15	2021-06-16	2021-11-03	16	16	2021-11-23	2021-12-04	2021-12-06
44-28-C10	M.cinxia	F028-F128-28	F1	female	44-28	28	44	32	44	32	28	30 blue	AF20-41-135	28	AF20-N2309-4	31, 5d	AF20-2105-1	26	28	AF20-41-135	2021-05-03	2021-05-14	2021-05-16	2021-06-15	2021-06-16	2021-11-03	16	16	2021-12-05	2021-12-14	2021-12-15
44-28-C4	M.cinxia	F028-F128-28	F1	male	44-28	28	44	32	44	32	28	30 blue	AF20-41-135	28	AF20-N2309-4	31, 5d	AF20-2105-1	26	28	AF20-41-135	2021-05-03	2021-05-14	2021-05-16	2021-06-15	2021-06-16	2021-11-03	16	16	2021-11-25	2021-12-05	2021-12-07
44-28-C7	M.cinxia	F028-F128-28	F1	female	44-28	28	44	32	44	32	28	30 blue	AF20-41-135	28	AF20-N2309-4	31, 5d	AF20-2105-1	26	28	AF20-41-135	2021-05-03	2021-05-14	2021-05-16	2021-06-15	2021-06-16	2021-11-03	16	16	2021-11-29	2021-12-09	2021-12-10
44-28-C8	M.cinxia	F028-F128-28	F1	female	44-28	28	44	32	44	32	28	30 blue	AF20-41-135	28	AF20-N2309-4	31, 5d	AF20-2105-1	26	28	AF20-41-135	2021-05-03	2021-05-14	2021-05-16	2021-06-15	2021-06-16	2021-11-03	16	16	2021-12-01	2021-12-12	2021-12-12
AF20-1030-4 (31 blue)	M.cinxia	F028	F0	female	NA	NA	NA	NA	NA	NA	NA	NA	NA	NA	NA	NA	NA	NA	NA	NA	NA	NA	NA	NA	NA	NA	NA	NA	NA	NA	NA
AF20-41-135 (30 blue)	M.cinxia	F028	F0	female	NA	NA	NA	NA	NA	NA	NA	NA	NA	NA	NA	NA	NA	NA	NA	NA	NA	NA	NA	NA	NA	NA	NA	NA	NA	NA	NA
AF20-4565-3 (529-Sridhar)	M.cinxia	F031	F0	male	NA	NA	NA	NA	NA	NA	NA	NA	NA	NA	NA	NA	NA	NA	NA	NA	NA	NA	NA	NA	NA	NA	NA	NA	NA	NA	NA
AF20-535-25 (22 red)	M.cinxia	F031	F0	female	NA	NA	NA	NA	NA	NA	NA	NA	NA	NA	NA	NA	NA	NA	NA	NA	NA	NA	NA	NA	NA	NA	NA	NA	NA	NA	NA
AF20-8-23 (25 green)	M.cinxia	F026	F0	female	NA	NA	NA	NA	NA	NA	NA	NA	NA	NA	NA	NA	NA	NA	NA	NA	NA	NA	NA	NA	NA	NA	NA	NA	NA	NA	NA
AF20-9626-4 (33 blue)	M.cinxia	F028	F0	female	NA	NA	NA	NA	NA	NA	NA	NA	NA	NA	NA	NA	NA	NA	NA	NA	NA	NA	NA	NA	NA	NA	NA	NA	NA	NA	NA
AF20-N2309-4 (20 red)	M.cinxia	F031	F0	male	NA	NA	NA	NA	NA	NA	NA	NA	NA	NA	NA	NA	NA	NA	NA	NA	NA	NA	NA	NA	NA	NA	NA	NA	NA	NA	NA

## Sheet: TableS3
samples_lab_fimm	samples_lab	samples_fimm	description_sample	PCR_plate	species	Zotu1	Zotu2	Zotu3	Zotu4	Zotu6	Zotu7	Zotu8	Zotu9	Zotu10	Zotu11	Zotu12	Zotu13	Zotu14	Zotu15	Zotu16	Zotu17	Zotu18	Zotu19	Zotu20	Zotu21	Zotu22	Zotu23	Zotu25	Zotu28	Zotu30	Zotu33	Zotu34	Zotu35	Zotu37	Zotu38	Zotu39	Zotu40	Zotu41	Zotu43	Zotu48	Zotu50	Zotu51	Zotu52	Zotu53	Zotu54	Zotu58	Zotu59	Zotu60	Zotu61
11u26h1_S31	11u26h1	S31	11-26-H1	PlateH1	hyposoter	0.999463	0	0	0	0	0	0	0	0.000242063	0	0	0	0	0	0	0	0	0	0	0	0	0	0	0	0	0	0	0	0	0	0	0	0	0	0	0	0	0	0	0	0	0	0	0
11u26h2_S98	11u26h2	S98	11-26-H2	PlateH1	hyposoter	0.999849	0	0	0	0	0	0	0	0	0	0	0	0	0	0	0	0	0	0	0	0	9.03691e-05	0	0	0	0	0	0	0	0	0	0	0	0	0	0	0	0	0	0	0	0	0	0
11u26h3_S89	11u26h3	S89	11-26-H3	PlateH1	hyposoter	1	0	0	0	0	0	0	0	0	0	0	0	0	0	0	0	0	0	0	0	0	0	0	0	0	0	0	0	0	0	0	0	0	0	0	0	0	0	0	0	0	0	0	0
11u28h1_S96	11u28h1	S96	11-28-H1	PlateH1	hyposoter	0.998447	0	0	0	0	0	0	0	0.00023603	0	0	0	0	0	0	0.000272745	0	0.000215049	0	0	0	0	0	0	5.2451e-05	0	0	0	0	0	0	0	0	0	0	0	0	8.91668e-05	0	0	0	0	0	0
11u28h2_S45	11u28h2	S45	11-28-H2	PlateH1	hyposoter	0.999778	0	0	0	0	0	0	0	0.00011339	0	0	0	0	0	0	0	0	0	0	0	0	5.6695e-05	0	0	0	0	0	0	0	0	0	0	0	0	0	0	0	0	0	0	0	0	0	0
12u26h1_S47	12u26h1	S47	12-26-H1	PlateH1	hyposoter	0.999851	0	0	0	0	0	0	0	0.000148838	0	0	0	0	0	0	0	0	0	0	0	0	0	0	0	0	0	0	0	0	0	0	0	0	0	0	0	0	0	0	0	0	0	0	0
12u28h1_S75	12u28h1	S75	12-28-H1	PlateH1	hyposoter	0.999368	0	0	0	0	0	0	0	0	0	0	0	0	0	0	0	0	0	0	0	0	6.71156e-05	0	0	0	0	0	0	0	0	0	0	0	0	0	0	0	0.000123045	0	0	0	0	0	7.27086e-05
12u28h2_S40	12u28h2	S40	12-28-H2	PlateH1	hyposoter	0.997645	0.000130538	0	0	0	0	0	0	0.00151123	0	0	0	0	0	0	0	0	0	0	0	0	0	0	0	0	0	0	0	0	0	0	0	0	0	0	0	0	0	0	0	0	0	0	0
13au26h1_S69	13au26h1	S69	13a-26-H1	PlateH1	hyposoter	0.999866	0	0	0	0	0	0	0	4.09249e-05	0	0	0	0	0	0	0	0	0	0	0	0	0	0	0	0	0	0	0	0	0	0	0	0	0	0	0	0	0	0	0	0	0	0	4.46453e-05
13au26h2_S94	13au26h2	S94	13a-26-H2	PlateH1	hyposoter	0.999236	0	0	0	0	0	0	0	0.00071071	0	0	0	0	0	0	0	0	0	0	0	0	0	0	0	0	0	0	0	0	0	0	0	0	0	0	0	0	0	0	0	0	0	0	0
13bu28h1_S107	13bu28h1	S107	13b-28-H1	PlateH1	hyposoter	0.999031	0	0	0	0	0	0	0	0.000787989	0	0	0	0	0	0	0	0	0	0	0	0	0	0	0	0	0	0	0	0	0	0	0	0	0	0	0	0	0	0	0	0	0	0	0
13bu28h2_S117	13bu28h2	S117	13b-28-H2	PlateH1	hyposoter	0.994278	0	0	0	0	0	0	0	0.000771827	0	0	0	0	0	0	0	0	0	0	0	0	0.000514552	0	0	0	0	0	0	0	0	0.00273741	0	0	0	0	0	0	0	0	0	0	0	0	0
13bu28h3_S112	13bu28h3	S112	13b-28-H3	PlateH1	hyposoter	0.998372	0	0	0	0	0	0	0	0	0	0	0	0	0	0	0	0	0	0	0	0	0	0	0	0	0	0	0	0	0	0	0	0	0	0	0	0	0	0	0	0	0	0	0
13bu28h4_S56	13bu28h4	S56	13b-28-H4	PlateH1	hyposoter	0.993476	0.000211311	0	0	0	0	0	0	0.00529599	0	0	0	0	0	0	0	0	0	0	0	0	4.40232e-05	0	4.40232e-05	0	0	0	0	0	0	0	0	0	0	0	0	0	0	0	0	0	0	0	0
13bu28h5_S57	13bu28h5	S57	13b-28-H5	PlateH1	hyposoter	0.999608	0	0	0	0	0	0	0	0.000391675	0	0	0	0	0	0	0	0	0	0	0	0	0	0	0	0	0	0	0	0	0	0	0	0	0	0	0	0	0	0	0	0	0	0	0
13bu28h6_S58	13bu28h6	S58	13b-28-H6	PlateH1	hyposoter	1	0	0	0	0	0	0	0	0	0	0	0	0	0	0	0	0	0	0	0	0	0	0	0	0	0	0	0	0	0	0	0	0	0	0	0	0	0	0	0	0	0	0	0
15au26h1_S46	15au26h1	S46	15a-26-H1	PlateH1	hyposoter	0.999281	0.000140522	0	0	0	0	0	0	0.0005783	0	0	0	0	0	0	0	0	0	0	0	0	0	0	0	0	0	0	0	0	0	0	0	0	0	0	0	0	0	0	0	0	0	0	0
15au28h1_S37	15au28h1	S37	15a-28-H1	PlateH1	hyposoter	0.999321	0.000237996	0	0	0	0	0	0	0.000268847	0	0	0	4.40732e-05	0	0	0	0	0	0	0	0	0.000127812	0	0	0	0	0	0	0	0	0	0	0	0	0	0	0	0	0	0	0	0	0	0
15au28h2_S36	15au28h2	S36	15a-28-H2	PlateH1	hyposoter	0.888527	0.0207895	0.00126683	0	0	0	0	0	0.0123915	0	0	0.0508578	0.000578883	0	0	0.000360753	0	0.000696338	0.000377533	0	0	0.00237426	0	0	0	0	0.000109065	0	0	0	0	0	0	0	0.000192961	0	0	0.000570494	0	0	0.000134234	0.000251688	0	0.000192961
15au28h3_S50	15au28h3	S50	15a-28-H3	PlateH1	hyposoter	0.999596	0	0	0	0	0	0	0	8.53369e-05	0	0	0	0	0	0	0	0	0	0	0	0	0	0	0	0	0	0	0	0	0	0	0	0	0	0	0	0	0	0	0	0	0	0	0
15au28h4_S82	15au28h4	S82	15a-28-H4	PlateH1	hyposoter	0.998064	0	0	0	0	0	0	0	0	0	0	0	0	0	0	0	0	0	0	0	0	0	0	0	0	0	0	0	0	0	0	0	0	0	0	0	0	0	0	0	0	0	0	0
15bu28h1_S67	15bu28h1	S67	15b-28-H1	PlateH1	hyposoter	0.987636	0	0	0	0	0	0.00866367	0	0	0	0	0	0	0	0	0	0	0	0	0	0	0	0	0	0	0	0	0	0	0	0	0	0	0	0	0	0	0	0	0	0	0	0	0
15bu28h2_S34	15bu28h2	S34	15b-28-H2	PlateH1	hyposoter	0.972079	0.00222108	0.000870608	0	0	0	0	0	0.0104473	0	0	0.0040377	0.000150814	0	0	0	0	0	0.000191945	0	0	0.000788346	0	9.59726e-05	0	0	0	0	0	0	0	0	0	0	0.000123393	0	0	0.000507284	0	0	0.00017138	0.000102828	0	0.000150814
16u261h1_S48	16u261h1	S48	16-26(2)-H1	PlateH1	hyposoter	0.983382	0.000428327	0	0	0	0	0	0	0.0117906	0	0	0	0	0	0	0	0	0	0	0	0	9.83996e-05	0	0	0	0	0	0	0	0.000399386	0	0	0	0	8.68231e-05	0	0	0	0	0	0.000144705	0	0	0.000133129
16u281h1_S102	16u281h1	S102	16-28(1)-H1	PlateH1	hyposoter	0.999364	0	0	0	0	0	0	0	0.000188736	0	0	0	0	0	0	0	0	0	0	0	0	0	0	0	0	0	0	0	0	0	0	0	0	0	0	0	0	0	0	0	0	0	0	0
16u281h2_S116	16u281h2	S116	16-28(1)-H2	PlateH1	hyposoter	0.993325	0	0	0	0	0	0	0	0.000856256	0	0	0	0	0	0	0	0	0	0	0	0	0.000321096	0	0	0	0	0	0	0	0	0.00341529	0	0	0	0	0	0	0	0	0	0	0	0	0
16u281h3_S64	16u281h3	S64	16-28(1)-H3	PlateH1	hyposoter	0.980545	0	0	0	0	0	0	0	0.0163294	0	0	0	0	0	0	0	0	0	0	0	0	0	0	0	0	0	0	0	0	0	0	0	0	0	0	0	0	0	0	0	0	0	0	0
16u282h1_S39	16u282h1	S39	16-28(2)-H1	PlateH1	hyposoter	0.997883	0	0	0	0	0	0	0	0.00181069	0	0	0	0	0	0	0	0	0	0	0	0	0	0	0	0	0	0	0	0	0	0	0	0	0	0	0	0	0	0	0	0	0	0	0
22au28h1_S25	22au28h1	S25	22a-28(2)-H1	PlateH1	hyposoter	0	0.0321611	0.0921689	0	0	0	0	0	0.268793	0	0	0.032684	0.00209178	0	0	0	0	0	0.00196104	0	0	0.0729507	0	0	0	0	0	0	0	0	0	0	0	0	0.0014381	0	0	0.0525559	0	0	0.0243169	0.00156883	0	0.00405282
22bu261h1_S74	22bu261h1	S74	22b-26(1)-H1	PlateH1	hyposoter	0	0	0.0392794	0	0	0	0	0	0.0165387	0	0	0	0	0	0	0	0	0	0.00871234	0	0	0.272667	0	0	0	0	0	0	0	0	0	0	0	0	0	0	0	0.0276875	0	0	0	0	0	0.0946545
22bu282h1_S54	22bu282h1	S54	22b-28(2)-H1	PlateH1	hyposoter	0	0	0	0	0	0	0	0	0.141964	0	0	0	0.164105	0	0	0	0	0	0	0	0	0.10758	0	0	0	0	0.104454	0	0	0	0	0	0	0	0	0	0	0	0	0	0	0	0	0
23au28h1_S109	23au28h1	S109	23a-28-H1	PlateH1	hyposoter	0	0	0.0361532	0	0	0	0	0	0	0	0	0	0	0	0	0	0.0231495	0	0.0107173	0	0	0.0591598	0	0	0	0	0	0	0	0	0	0	0	0	0	0	0	0.015433	0	0	0.0345813	0	0	0.0182909
23au28h2_S29	23au28h2	S29	23a-28-H2	PlateH1	hyposoter	0	0.0361688	0.0850636	0	0	0	0	0	0.243804	0	0	0.0679839	0.00535834	0	0	0	0	0	0	0	0	0.0622907	0	0	0	0	0	0	0	0.0371735	0	0	0	0	0	0	0	0.0234427	0	0	0	0	0	0.00368386
23au28h3_S71	23au28h3	S71	23a-28-H3	PlateH1	hyposoter	0	0	0.0108084	0	0	0	0	0	0.842497	0	0	0	0	0	0	0	0	0	0	0	0	0	0	0	0	0	0	0	0	0	0	0	0	0	0	0	0	0	0	0	0	0	0	0
23au28h4_S103	23au28h4	S103	23a-28-H4	PlateH1	hyposoter	0	0	0.006098	0	0	0	0.353612	0	0.00441208	0	0.355011	0	0.00125547	0	0	0	0	0	0	0	0	0	0	0	0	0	0	0	0	0	0.207511	0	0	0.00200875	0	0	0	0	0.00258268	0	0	0	0	0
23au28h5_S68	23au28h5	S68	23a-28-H5	PlateH1	hyposoter	0	0.0147844	0.0414683	0	0	0	0.125559	0	0.0760133	0	0.172148	0	0	0	0	0	0	0	0	0	0	0.22566	0	0	0	0	0	0	0	0	0	0	0	0	0	0	0	0.0232223	0	0	0.00620222	0	0	0
23au28h6_S51	23au28h6	S51	23a-28-H6	PlateH1	hyposoter	0	0	0	0	0	0	0	0	0	0	0	0	0	0	0	0	0	0	0	0	0	0.0433644	0	0	0	0	0	0	0	0.0934226	0	0	0	0	0	0	0	0.0328871	0	0	0	0	0	0
23bu28h1_S91	23bu28h1	S91	23b-28-H1	PlateH1	hyposoter	0	0.0313738	0.021951	0	0	0	0	0	0.491809	0	0	0.0209873	0	0	0	0	0	0	0	0	0	0	0	0	0	0	0	0	0	0.0358711	0	0	0	0	0	0	0	0.0144555	0	0	0.0218439	0	0	0
23bu28h2_S70	23bu28h2	S70	23b-28-H2	PlateH1	hyposoter	0	0	0.0850089	0	0	0	0	0	0.0122168	0	0	0	0	0	0	0	0	0	0	0	0	0.112412	0	0	0	0	0	0	0	0	0	0	0	0	0	0	0	0	0	0	0	0	0	0
23bu28h3_S83	23bu28h3	S83	23b-28-H3	PlateH1	hyposoter	0	0	0.0648212	0	0	0	0	0	0.00863369	0	0	0	0.0468686	0	0	0	0.0337125	0	0	0	0	0.142387	0	0	0	0	0	0	0	0.0272715	0	0	0	0	0	0	0	0.0497465	0	0	0	0	0	0
23cu26h1_S28	23cu26h1	S28	23c-26-H1	PlateH1	hyposoter	0	0.28543	0.0019398	0	0	0	0	0	0.0170842	0	0	0.517014	0	0	0	0	0	0	0	0	0	0.00507152	0	0	0	0	0	0	0	0	0	0	0	0	0	0	0	0	0	0	0	0	0	0
23cu28h1_S76	23cu28h1	S76	23c-28-H1	PlateH1	hyposoter	0	0	0.0936057	0	0	0	0	0	0.0346359	0	0	0	0	0	0	0	0	0	0	0	0	0.0493783	0	0	0	0	0	0	0	0.0541741	0	0	0	0	0	0	0	0.0454707	0	0	0.037833	0	0	0
23cu28h2_S81	23cu28h2	S81	23c-28-H2	PlateH1	hyposoter	0	0	0	0	0	0.0623179	0.0718672	0	0.0007806	0	0.0712948	0	0.000936719	0	0	0.00327852	0	0.0023418	0	0	0.303731	0.00210762	0	0	0	0	0	0	0.214795	0	0	0	0.00366882	0	0	0	0	0	0	0	0	0	0	0
23cu28h3_S84	23cu28h3	S84	23c-28-H3	PlateH1	hyposoter	0	0	0	0	0	0	0	0	0.188692	0	0	0	0	0	0	0	0	0	0.031267	0	0	0.141519	0.0311581	0	0	0	0	0	0	0	0	0	0	0	0	0	0	0	0	0	0.0162327	0	0	0.0698333
23cu28h4_S49	23cu28h4	S49	23c-28-H4	PlateH1	hyposoter	0	0	0.0456476	0	0	0	0	0	0.107101	0	0	0	0	0	0	0	0	0	0.0133286	0	0	0.0634584	0	0	0.00802076	0	0.0417551	0	0	0.0215853	0	0	0	0	0	0	0	0.0561453	0	0	0	0	0	0
23du28h1_S35	23du28h1	S35	23d-28-H1	PlateH1	hyposoter	0	0	0.0307447	0	0	0	0	0	0.0695745	0	0	0.0126596	0.0437234	0	0	0	0	0	0.00808511	0	0	0.0474468	0	0	0	0	0	0	0	0	0	0	0	0	0.013617	0	0	0.0147872	0	0	0	0.0501064	0	0
23eu26h1_S62	23eu26h1	S62	23e-26-H1	PlateH1	hyposoter	0	0	0.0474596	0	0	0	0	0	0.132564	0	0	0	0.0538106	0	0	0	0.0274827	0	0.0205543	0	0	0.0190531	0	0	0	0	0	0	0	0.0383372	0	0	0	0	0	0	0	0	0	0	0	0	0	0
27au281h1_S108	27au281h1	S108	27a-28(1)-H1	PlateH1	hyposoter	0.999939	0	0	0	0	0	0	0	0	0	0	0	0	0	0	0	0	0	0	0	0	0	0	0	0	0	0	0	0	0	0	0	0	0	0	0	0	0	0	0	0	0	0	0
2u26h1_S93	2u26h1	S93	2-26-H1	PlateH1	hyposoter	0.999709	0	0	0	0	0	0	0	0.000291288	0	0	0	0	0	0	0	0	0	0	0	0	0	0	0	0	0	0	0	0	0	0	0	0	0	0	0	0	0	0	0	0	0	0	0
2u28h1_S95	2u28h1	S95	2-28-H1	PlateH1	hyposoter	0.982639	0	0	0	0	0	0.00621947	0	0.000148969	0	0.00609533	0	0	0	0	0	0	0	0	0	0	9.31058e-05	0	0	0	0	0	0	0	0	0.00435735	0	0	0	0	0	0	0	0	0	0	0	0	0
2u28h2_S41	2u28h2	S41	2-28-H2	PlateH1	hyposoter	0.99817	0.0001232	0	0	0	0	0	0	0.00145103	0	0	0	0	0	0	0	0	0	0	0	0	0	0	0	0	0	0	0	0	0	0	0	0	0	0	0	0	0	0	0	0	0	0	0
2u28h3_S100	2u28h3	S100	2-28-H3	PlateH1	hyposoter	0.998546	0	0	0	0	0	0	0	0.000250872	0	0	0	0	0	0	0	0	0	0	0	0	0.000205259	0	0	0	0	0	0	0	0	0	0	0	0	0	0	0	5.70164e-05	0	0	0.000136839	0	0	6.84197e-05
3u26h1_S44	3u26h1	S44	3-26-H1	PlateH1	hyposoter	0.999885	0	0	0	0	0	0	0	0.000115016	0	0	0	0	0	0	0	0	0	0	0	0	0	0	0	0	0	0	0	0	0	0	0	0	0	0	0	0	0	0	0	0	0	0	0
3u26h2_S26	3u26h2	S26	3-26-H2	PlateH1	hyposoter	0.994333	0.000594704	0	0	0	0	0	0	0.00282204	0	0	0.000757406	7.29354e-05	0	0	0	0	0	8.97666e-05	0	0	0.000302962	0	0	0	0	0	0	0	0	0	0	0	0	0	0	0	8.41562e-05	0	0	0	0	0	6.7325e-05
3u26h3_S43	3u26h3	S43	3-26-H3	PlateH1	hyposoter	0.999835	0	0	0	0	0	0	0	0.000165241	0	0	0	0	0	0	0	0	0	0	0	0	0	0	0	0	0	0	0	0	0	0	0	0	0	0	0	0	0	0	0	0	0	0	0
3u28h1_S55	3u28h1	S55	3-28-H1	PlateH1	hyposoter	0.999833	0	0	0	0	0	0	0	0	0	0	0	0	0	0	0	0	0	0	0	0	0	0	0	0	0	0	0	0	0	0	0	0	0	0	0	0	0	0	0	0	0	0	0
3u28h2_S63	3u28h2	S63	3-28-H2	PlateH1	hyposoter	0.989104	0.00146005	0	0	0	0	0	0	0.000687418	0	0	0.00157936	0	0	0	8.52171e-05	0	0	0	0	0	0	0	0	0	0	0	0	0	0	0	0	0.000187478	0	0	0	0	0	0	0	0	0	0	0
3u28h3_S77	3u28h3	S77	3-28-H3	PlateH1	hyposoter	0.990145	0	0	0	0	0	0	0	0.00113928	0	0	0	0	0	0	0	0	0	0	0	0	0.00152767	0	0	0	0	6.73212e-05	0	0	0	0	0	0	0	0	0	0	0.000227856	0	0	0	0	0	0
3u28h4_S104	3u28h4	S104	3-28-H4	PlateH1	hyposoter	0.998156	0	0	0	0	0	0	0	0.000177034	0	0	0	0	0	0	0	0	0	0	0	0	0	0	0	0	0	0	0	0	0	0.00159941	0	0	0	0	0	0	0	0	0	0	0	0	0
3u28h5_S111	3u28h5	S111	3-28-H5	PlateH1	hyposoter	0.998085	0	0	0	0	0	0	0	0.00146074	0	0	0	0	0	0	0	0	0	0	0	0	0	0	0	0	0	0	0	0	0	0	0	0	0	0	0	0	0	0	0	0	0	0	0
3u28h6_S79	3u28h6	S79	3-28-H6	PlateH1	hyposoter	0.99987	0	0	0	0	0	0	0	0	0	0	0	0	0	0	0	0	0	0	0	0	0	0	0	0	0	0	0	0	0	0	0	0	0	0	0	0	0	0	0	0	0	0	0
3u28h7_S72	3u28h7	S72	3-28-H7	PlateH1	hyposoter	1	0	0	0	0	0	0	0	0	0	0	0	0	0	0	0	0	0	0	0	0	0	0	0	0	0	0	0	0	0	0	0	0	0	0	0	0	0	0	0	0	0	0	0
40aqu28h1_S32	40aqu28h1	S32	40a?-28-H1	PlateH1	hyposoter	0	0.0146936	0	0	0	0	0.0853679	0	0.624728	0	0.0596123	0	0	0	0	0	0	0	0	0	0	0	0	0	0	0	0	0	0	0.0163696	0	0	0	0	0	0	0	0	0	0	0.0086597	0	0	0
40au26h1_S52	40au26h1	S52	40a-26-H1	PlateH1	hyposoter	0	0	0.0892695	0	0	0	0	0	0.292594	0	0	0	0	0	0	0	0.0079597	0	0	0	0	0.0343577	0	0	0	0	0	0	0	0	0	0	0	0	0	0	0	0.0552141	0	0	0	0	0	0
40au28h1_S59	40au28h1	S59	40a-28-H1	PlateH1	hyposoter	0	0	0.0196708	0	0	0	0	0	0.352194	0	0	0	0.0152038	0	0	0	0	0	0	0	0	0.0344828	0	0	0	0	0	0	0	0.0187304	0	0	0	0	0	0	0	0	0	0	0	0	0	0
40au28h2_S80	40au28h2	S80	40a-28-H2	PlateH1	hyposoter	0	0	0.0531879	0	0	0.155302	0	0	0.0927378	0	0	0	0	0	0	0	0	0	0	0	0	0.119332	0	0	0	0	0	0	0	0.0583021	0	0	0	0	0	0	0	0	0	0	0.0661439	0	0	0
40au28h3_S78	40au28h3	S78	40a-28-H3	PlateH1	hyposoter	0	0	0.02552	0	0	0	0	0	0.0886209	0	0	0	0	0	0	0	0	0	0	0	0	0.0917672	0	0	0	0	0	0	0	0	0	0	0	0	0	0	0	0	0	0	0	0	0	0
40bu28h1_S33	40bu28h1	S33	40b-28-H1	PlateH1	hyposoter	0	0.0436755	0.0461379	0	0	0	0	0	0.0851477	0	0	0	0	0	0	0	0	0	0	0	0	0.12027	0	0	0	0	0	0	0	0.0358994	0	0	0	0	0	0	0	0	0	0	0.0346034	0	0	0
40bu28h2_S27	40bu28h2	S27	40b-28-H2	PlateH1	hyposoter	0	0.0410832	0	0	0	0	0	0	0.339894	0	0	0.0590489	0.00330251	0	0	0	0.0130779	0	0.0109643	0	0	0.0932629	0	0	0	0	0	0	0	0	0	0	0	0	0	0	0	0.00819022	0	0	0.00237781	0.00198151	0	0.00277411
40bu28h3_S99	40bu28h3	S99	40b-28-H3	PlateH1	hyposoter	0	0.0526895	0.0346021	0	0	0	0	0	0.0534759	0	0	0.207927	0.0235923	0	0	0	0.0303555	0	0	0	0	0.0157282	0.0300409	0	0	0	0	0	0	0.0229632	0	0	0	0.00786411	0	0	0	0.0176156	0	0	0.0237496	0	0	0
40bu28h4_S113	40bu28h4	S113	40b-28-H4	PlateH1	hyposoter	0	0.00396214	0.00638345	0	0	0.729309	0	0	0.0431983	0	0	0.0417125	0	0	0	0	0	0	0	0	0	0	0	0	0	0	0	0	0	0	0	0	0	0	0	0	0	0	0	0	0	0	0	0
43au26h1_S85	43au26h1	S85	43a-26-H1	PlateH1	hyposoter	0	0	0.0919463	0	0	0	0	0	0	0	0	0.0153244	0	0	0	0	0	0	0	0	0	0.196309	0	0	0	0	0.0227069	0	0	0.0401566	0	0	0	0	0	0	0	0.0219239	0	0	0	0	0	0
43au26h2_S90	43au26h2	S90	43a-26-H2	PlateH1	hyposoter	0	0	0.0346227	0	0	0.0854079	0	0	0.150594	0	0.0381463	0	0	0	0	0.00612792	0	0.032095	0	0	0	0.064956	0	0	0	0	0	0	0	0	0	0	0	0	0	0	0	0.0242053	0	0	0	0.00697051	0	0
43au28h1_S88	43au28h1	S88	43a-28-H1	PlateH1	hyposoter	0	0.0591159	0.114221	0	0	0	0	0	0	0	0	0	0	0	0	0	0	0	0	0	0	0.0289476	0	0	0	0	0	0	0	0.0181358	0	0	0	0	0	0	0	0.088761	0	0	0.0544075	0	0	0.13131
43au28h3_S23	43au28h3	S23	43a-28-H3	PlateH1	hyposoter	0	0.0253061	0.0442177	0	0	0	0	0	0.217823	0	0	0.0134014	0	0	0	0	0	0	0.0182313	0	0	0	0	0	0	0	0	0	0	0	0	0	0	0	0.0217687	0	0	0	0	0	0	0	0	0
43au28h4_S24	43au28h4	S24	43a-28-H4	PlateH1	hyposoter	0	0.0075325	0	0	0	0	0	0	0.596363	0	0	0	0	0	0	0	0	0	0	0	0	0	0	0.00830015	0	0	0	0	0	0.0206784	0	0	0	0	0	0	0	0	0	0	0	0	0	0.0262918
43bu26h1_S60	43bu26h1	S60	43b-26-H1	PlateH1	hyposoter	0	0.0133904	0.0124396	0	0	0	0	0	0.0447667	0	0	0	0	0	0	0	0	0	0	0	0	0	0	0.00574439	0	0	0	0	0	0	0	0	0	0.000673481	0	0	0	0	0	0	0	0	0	0
43bu26h2_S92	43bu26h2	S92	43b-26-H2	PlateH1	hyposoter	0	0	0.0505172	0	0	0	0	0	0.0845106	0	0	0	0	0	0	0	0	0	0	0	0	0.153696	0	0	0	0.0253532	0	0	0	0	0	0	0	0	0	0	0	0.043832	0	0	0	0	0	0
43bu26h3_S86	43bu26h3	S86	43b-26-H3	PlateH1	hyposoter	0	0	0.00955613	0	0	0	0	0	0.105653	0	0	0.0180405	0	0	0	0	0	0	0	0	0	0.146468	0	0	0	0	0	0	0	0	0	0	0	0	0	0	0	0.077878	0	0	0.0173261	0	0	0
43bu26h4_S87	43bu26h4	S87	43b-26-H4	PlateH1	hyposoter	0	0	0	0	0	0.166645	0.040188	0	0.348914	0	0	0	0.00688559	0	0	0	0	0	0	0	0	0.00807733	0.00721663	0	0	0	0	0	0	0.0127119	0	0	0	0	0	0	0	0	0	0	0	0	0	0
43bu28h1_S42	43bu28h1	S42	43b-28-H1	PlateH1	hyposoter	0	0	0	0	0	0	0	0	0.0889454	0.621846	0	0	0	0	0	0	0	0	0.00222363	0	0	0.0163369	0	0	0	0	0	0	0	0	0	0	0	0	0	0	0	0	0	0	0.0306317	0	0	0
43bu28h2_S106	43bu28h2	S106	43b-28-H2	PlateH1	hyposoter	0	0	0.065053	0	0	0	0	0	0.0553707	0	0	0	0	0	0	0	0.0375189	0	0	0	0	0	0	0	0	0	0.0505295	0	0	0.0795764	0	0	0	0	0	0	0	0	0	0	0	0	0	0
43bu28h3_S61	43bu28h3	S61	43b-28-H3	PlateH1	hyposoter	0	0	0	0	0	0	0.685791	0	0.00669381	0	0.0413617	0	0	0	0	0	0	0	0	0	0	0.0069186	0	0	0.000299723	0	0	0	0	0.00474561	0.0845967	0	0	0	0	0	0	0.00532008	0	0	0.00202313	0	0	0
44u26h1_S97	44u26h1	S97	44-26-H1	PlateH1	hyposoter	1	0	0	0	0	0	0	0	0	0	0	0	0	0	0	0	0	0	0	0	0	0	0	0	0	0	0	0	0	0	0	0	0	0	0	0	0	0	0	0	0	0	0	0
44u26h2_S114	44u26h2	S114	44-26-H2	PlateH1	hyposoter	0.999885	0	0	0	0	0	0	0	6.87307e-05	0	0	0	0	0	0	0	0	0	0	0	0	0	0	0	0	0	0	0	0	0	0	0	0	0	0	0	0	0	0	0	0	0	0	0
44u26h3_S73	44u26h3	S73	44-26-H3	PlateH1	hyposoter	0.99964	0	0	0	0	0	0	0	0.000223191	0	0	0	0	0	0	0	0	0	0	0	0	5.37312e-05	0	0	0	0	0	0	0	0	0	0	0	0	0	0	0	0	0	0	0	0	0	0
44u26h4_S65	44u26h4	S65	44-26-H4	PlateH1	hyposoter	1	0	0	0	0	0	0	0	0	0	0	0	0	0	0	0	0	0	0	0	0	0	0	0	0	0	0	0	0	0	0	0	0	0	0	0	0	0	0	0	0	0	0	0
44u26h5_S115	44u26h5	S115	44-26-H5	PlateH1	hyposoter	0.974408	0	0.000649509	0	0	0.00555691	0.00497055	0	0.000766781	0	0.00635977	0.00114566	0	0	0	0	0	0	0	0	0	0.000252587	0	0	0	0	0.000162377	0	0	0	0.00422181	0	0	0	0	0	0	0	0	0	0	0	0	0
44u28h1_S66	44u28h1	S66	44-28-H1	PlateH1	hyposoter	0.99989	0	0	0	0	0	0	0	0	0	0	0	0	0	0	0	0	0	0	0	0	0	0	0	0	0	0	0	0	0	0	0	0	0	0	0	0	0	0	0	0	0	0	0
44u28h2_S38	44u28h2	S38	44-28-H2	PlateH1	hyposoter	0.996009	0.000405814	0	0	0	0	0	0	0.00123773	0	0	0	8.11628e-05	0	0	0	0	0	0	0	0	0.000703411	0	0	0	0	0	0	0	0	0	0	0	0	0	0	0	0.000108217	0	0	0	0	0	0
44u28h3_S30	44u28h3	S30	44-28-H3	PlateH1	hyposoter	0.934932	0.0101864	0.00218849	0	0	0	0	0	0.0128424	0	0	0.0180451	0.000666494	0	0	0	0.000576965	0	0.000338221	0	0	0.00209896	0	0	0	0	0.000218849	0	0	0	0	0	0	0	0.00016911	0	0	0.000338221	0	0	0.000159163	0.000348169	0	0
44u28h4_S105	44u28h4	S105	44-28-H4	PlateH1	hyposoter	0.99982	0	0	0	0	0	0	0	7.28594e-05	0	0	0	0	0	0	0	0	0	0	0	0	4.71443e-05	0	0	0	0	0	0	0	0	0	0	0	0	0	0	0	0	0	0	0	0	0	0
44u28h5_S101	44u28h5	S101	44-28-H5	PlateH1	hyposoter	0.983027	0	0	0	0	0	0.00586327	0	4.11064e-05	0	0.00504114	0	0	0	0	0	0	0	0	0	0	4.48434e-05	0	0	0	0	0	0	0	0	0	0	0	0	0	0	0	0	0	0	0	0	0	0
45au28h1_S53	45au28h1	S53	45a-28-H1	PlateH1	hyposoter	0.97671	0.000850594	0.0014995	0	0	0	0	0	0.00310423	0	0	0.00207825	0.00097336	0	0	0	0.000429681	0	0.000534909	0	0	0.00170996	0	0	0	0	0.000447219	0	0	0.000517371	0	0	0	0	0	0	0	0.000245532	0	0	0.000227994	0	0	0
13au28h2_S80	13au28h2	S80	13a-28-H2	PlateH2	hyposoter	0.984393	0	0	0	0	0	0	0	0	0	0	0	0	0	0	0	0	0	0	0.0121086	0	0	0	0	0	0	0	0	0	0	0	0.00314401	0	0	9.04752e-05	0	0	7.5396e-05	0	0	0	0	0	0
13bu28h7_S62	13bu28h7	S62	13b-28-H7	PlateH2	hyposoter	0.983042	0.00059062	0	0	0	0	0	0	0	0	0	0.00103806	0	0	0	0	0	0	0	0.0119466	0	0	0	0.000116334	0	0	0	0	0	0	0	0.00283677	0.000178976	0	0	0	0	0	0	0	0	0	0	0
15au28h5_S70	15au28h5	S70	15a-28-H5	PlateH2	hyposoter	0.604534	0.125665	0	0	0	0	0	0	0	0	0	0.252345	0	0	0	0	0	0	0	0.00839753	0	0	0	0	0	0	0	0	0	0	0	0.00260081	0	0	0	0	0	0	0	0	0	0	0	0
16u26ah1_S72	16u26ah1	S72	16-26(1)-H1	PlateH2	hyposoter	0.980658	0	0	0	0	0	0	0	0	0	0	0	0	0	0	0	0	0	0	0.0140234	0	0	0	0	0	0	0	0	0	0	0	0.00440144	0	0	0	0	0.000152904	0	0	0	0	0	0	0
16u26bh2_S55	16u26bh2	S55	16-26(2)-H2	PlateH2	hyposoter	0.981496	0	0	0	0	0	0.000181694	0	0	0	9.44809e-05	0	0	0	0	0	0	0	0	0.0144556	0	0	0	0	0	0	0	0	0	0	0	0.00362661	0	0	0	0	0	0	0	0	0	0	0	0
16u26bh3_S79	16u26bh3	S79	16-26(2)-H3	PlateH2	hyposoter	0.988898	0	0	0	0	0	0	0	0	0	0	0	0	0	0	0	0	0	0	0	0	0	0	7.65658e-05	0	0	8.93267e-05	0	0	0	0	0.0107639	0	0	0	0	0	0	0	0	0	0	0	0
16u26bh4_S24	16u26bh4	S24	16-26(2)-H4	PlateH2	hyposoter	0.974178	0	0	0	0	0	0	0	0	0	0	0	0	0	0	0	0	0	0	0.0191782	0	0	0	0	0	0	0	0	0	0	0	0.00370577	0	0	0	0	0	0	0	0	0	0	0	0
16u28ah4_S8	16u28ah4	S8	16-28(1)-H4	PlateH2	hyposoter	0.982593	0	0	0	0	0	0	0	0	0	0	0	0	0	0	0	0	0	0	0.0133728	0	0	0	0	0	0	0	0	0	0	0	0.0037923	0	0	0	0	0	0	0	0	0	0	0	0
16u28bh2_S94	16u28bh2	S94	16-28(2)-H2	PlateH2	hyposoter	0.981316	0	0	0	0	0	0	0	0	0	0	0	0	0	0	0	0	0	0	0.0139763	0	0	0	0	0	0	0	0	0	0	0	0.00417475	0	0	0	0	0	0	0	0	0	0	0	0
16u28bh3_S48	16u28bh3	S48	16-28(2)-H3	PlateH2	hyposoter	0.989656	0	0	0	0	0	0	0	0	0	0	0	0	0	0	0	0	0	0	0	0	0	0	0	0	0	0	0	0.000126582	0	0	0.00954792	0	0	0	0	0.000352622	0	0	0	0	0	0	0
22bu26bh1_S7	22bu26bh1	S7	22b-26(2)-H1	PlateH2	hyposoter	0.214471	0	0	0	0	0.207991	0	0	0	0	0	0	0	0	0	0	0	0	0	0	0	0	0	0.00367171	0	0	0	0	0.0434125	0	0	0	0	0.0161987	0	0	0	0.0393089	0	0	0	0	0	0.0809935
23bu26h1_S30	23bu26h1	S30	23b-26-H1	PlateH2	hyposoter	0	0	0	0	0	0	0	0	0	0	0	0	0	0	0	0	0	0	0	0	0	0.0214555	0	0	0	0	0.0733546	0	0	0	0	0	0	0	0	0	0.106408	0.00347927	0.00289939	0.00869817	0	0	0	0.222963
23bu26h2_S86	23bu26h2	S86	23b-26-H2	PlateH2	hyposoter	0	0	0	0	0	0	0	0	0	0	0	0	0	0	0	0	0	0	0.183885	0	0.078046	0.0258282	0	0	0	0	0	0	0.0485682	0	0	0	0	0.0286356	0.0154408	0	0.0668164	0.0510949	0	0	0.0188097	0	0	0
23cu26h2_S87	23cu26h2	S87	23c-26-H2	PlateH2	hyposoter	0	0	0	0	0	0	0	0	0	0.222399	0	0	0	0	0	0	0	0	0	0	0.0312268	0.0302742	0	0.0115381	0	0	0.0290039	0	0	0.00793903	0	0	0	0.0262517	0.00306976	0	0	0	0	0.00952683	0.00306976	0	0	0.0170424
23eu26h2_S16	23eu26h2	S16	23e-26-H2	PlateH2	hyposoter	0	0	0	0	0	0	0	0	0	0.350008	0	0	0	0	0	0	0	0	0.156627	0	0	0.0320268	0	0.0184536	0	0	0.0244014	0	0	0.0358396	0	0	0	0	0	0	0	0	0	0	0	0	0	0.0448376
23eu26h3_S6	23eu26h3	S6	23e-26-H3	PlateH2	hyposoter	0	0	0	0	0	0	0.196074	0	0	0.211453	0.0674828	0	0	0	0	0	0	0	0	0	0	0.0293403	0	0	0	0	0	0	0	0	0	0.00637394	0	0.00839741	0	0	0.0439093	0	0	0	0	0	0	0
24u28h1_S14	24u28h1	S14	24-28-H1	PlateH2	hyposoter	0	0	0	0	0	0	0	0	0	0	0	0	0	0	0	0	0	0	0	0	0	0	0	0.0109064	0	0	0.00957996	0	0	0	0	0	0	0.00486367	0	0	0	0	0	0	0	0	0	0.00147384
24u28h2_S40	24u28h2	S40	24-28-H2	PlateH2	hyposoter	0	0.0160942	0	0	0	0	0	0	0	0	0	0.0540476	0	0	0	0	0	0	0.126351	0	0	0.00264233	0	0.024982	0	0	0.0288254	0	0.0192169	0.0120106	0	0	0	0	0.00504444	0	0.0326687	0.0184963	0	0	0	0	0	0.00312275
25u28h1_S38	25u28h1	S38	25-28-H1	PlateH2	hyposoter	0.981349	0	0	0	0	0	0	0	0	0	0	0	0	0	0	0	0	0	0	0.0137649	0	0	0	0	0	0	0	0	0	0	0	0.0036182	0	0	0	0	0	0	0	0	0	0	0	0
25u28h2_S95	25u28h2	S95	25-28-H2	PlateH2	hyposoter	0.981868	0	0	0	0	0	0	0	0	0	0	0	0	0	0	0	0	0	0	0.0146126	0	0	0	0	0	0	0	0	0	0	0	0.00351896	0	0	0	0	0	0	0	0	0	0	0	0
25u28h3_S56	25u28h3	S56	25-28-H3	PlateH2	hyposoter	0.980148	0	0	0	0	0	0	0	0	0	0	0	0	0	0	0	0	0	0	0.0146437	0	0	0	0	0	0	0	0	0	0	0	0.00431321	0	0	0	0	0	0	0	0	0	0	0	0
26u28h1_S23	26u28h1	S23	26-28-H1	PlateH2	hyposoter	0.979512	0	0	0	0	0	0	0	0	0	0	0	0	0	0	0	0	0	0	0.0152905	0	0	0	0	0	0	0	0	0	0	0	0.00461463	0	0	0	0	0	0	0	0	0	0	0	0
26u28h2_S71	26u28h2	S71	26-28-H2	PlateH2	hyposoter	0.980466	0	0	0	0	0	0	0	0	0	0	0	0	0	0	0	0	0	0	0.0152508	0	0	0	0	0	0	0	0	0	0	0	0.00412408	0	0	0	0	0	0	0	0	0	0	0	0
40au26h2_S31	40au26h2	S31	40a-26-H2	PlateH2	hyposoter	0	0	0	0	0	0	0	0	0	0	0	0.01408	0	0	0	0	0	0	0.08992	0	0	0.0568	0	0.03984	0	0	0	0	0	0	0	0	0	0	0	0	0.09104	0.0168	0.01376	0	0	0	0	0
44u26h6_S54	44u26h6	S54	44-26-H6	PlateH2	hyposoter	0.981909	0	0	0	0	0	0	0	0	0	0	0	0	0	0	0	0	0	0	0.0144315	0	0	0	0	0	0	0	0	0	0	0	0.00351661	0	0	0	0	0.000142445	0	0	0	0	0	0	0
af20u1882u4_S88	af20u1882u4	S88	AF20-1882-4	PlateH2	hyposoter	0	0	0	0	0	0	0	0	0	0	0	0	0	0	0	0	0	0	0	0	0	0	0	0	0	0	0	0	0	0	0	0	0	0.0366869	0	0	0.0564934	0	0	0.067747	0	0	0	0.146523
af20u2033u1_S47	af20u2033u1	S47	AF20-2033-1	PlateH2	hyposoter	0	0	0	0	0	0	0	0	0	0.222207	0	0	0	0	0	0	0	0	0	0	0	0.0296547	0	0	0	0	0	0	0	0	0	0	0	0.00771835	0	0.180772	0.0358835	0.0326337	0	0	0.0232905	0	0	0.0377793
af20u2105u1_S78	af20u2105u1	S78	AF20-2105-1	PlateH2	hyposoter	0.981247	0	0	0	0	0	0	0	0	0	0	0.000129276	0	0	0	0	0	0	0	0.0128363	0	0	0	0.000167298	0	0	0	0	0	0	0	0.00316345	0	0	0	0.000570334	0	0	0	0	0	0	0	0
af20u2155u2_S32	af20u2155u2	S32	AF20-2155-2	PlateH2	hyposoter	0	0.0514521	0	0	0	0	0	0	0	0	0	0.0274411	0	0	0	0	0	0	0	0	0	0.0114338	0	0.0301852	0	0	0.0411617	0	0	0	0	0	0	0.00228676	0.0230963	0.331351	0.0274411	0	0	0	0.0306426	0	0	0
af20u260u1_S63	af20u260u1	S63	AF20-260-1	PlateH2	hyposoter	0.978467	0	0	0	0	0	0	0	0	0	0	0	0	0	0	0	0	0	0	0.0154404	0	0	0	0.000126322	0	0	0	0	0	0	0	0.00420748	0	0	0	0.00138954	0	0	0	0	0	0	0	0
af20u3262u33_S64	af20u3262u33	S64	AF20-3262-33	PlateH2	hyposoter	0.98241	0	0	0	0	0	0	0	0	0	0	0	0	0	0	0	0	0	0	0.0132958	0	0	0	0	0	0	0	0	0	0	0	0.0039156	0	0	0	0	0	0	0	0	0	0	0	0
af20u3769u4_S46	af20u3769u4	S46	AF20-3769-4	PlateH2	hyposoter	0.981791	0	0	0	0	0	0	0	0	0	0	0	0	0	0	0	0	0	0	0.013827	0	0	0	0	0	0	0	0	0	0	0	0.00423675	0	0	0	0	0	0	0	0	0	0	0	0
af20u3769u6_S39	af20u3769u6	S39	AF20-3769-6	PlateH2	hyposoter	0.979485	0	0	0	0	0	0	0	0	0	0	0	0	0	0	0	0	0	0	0.0155895	0	0	0	0	0	0	0	0	0	0	0	0.00466084	0	0	0	0.000264346	0	0	0	0	0	0	0	0
af20u557u4_S22	af20u557u4	S22	AF20-557-4	PlateH2	hyposoter	0.974898	0	0	0	0	0	0	0	0	0	0	0	0	0	0	0	0	0	0	0.013971	0	0	0	0	0	0	0	0	0	0	0	0.00421419	0	0	0	0.000564946	0.000145054	0	0	0	0	0	0	0
af20u689u83_S15	af20u689u83	S15	AF20-689-83	PlateH2	hyposoter	0	0.00668765	0	0	0	0	0	0	0	0.176239	0	0.00416994	0	0	0	0	0	0	0	0	0	0.0103855	0	0	0	0	0	0	0	0	0	0.00416994	0	0.00354052	0.00322581	0.433045	0	0.00629426	0.00464201	0	0.00511408	0	0	0
201_S31	201	S31	10a-26-C2	Plate3	cinxia	0	0	0	0	0	0	0.515623	0	0	0	0.484377	0	0	0	0	0	0	0	0	0	0	0	0	0	0	0	0	0	0	0	0	0	0	0	0	0	0	0	0	0	0	0	0	0
202_S93	202	S93	10a-26-C3	Plate3	cinxia	0	0	0	0	0	0.998041	0	0	0	0	0	0	0	0	0	0	0	0	0	0	0	0	0	0	0	0	0	0	0	0	0	0	0	0	0	0	0	0	0	0	0	0	0	0
203_S70	203	S70	10a-26-C4	Plate3	cinxia	0	0	0	0	0	0	0	0	0	0.0163934	0	0	0	0	0	0	0	0	0	0	0	0	0	0	0	0	0	0	0	0	0	0	0	0	0	0	0	0	0	0	0	0	0	0
204_S37	204	S37	10a-28-C1	Plate3	cinxia	0	0	0	0	0	0	0	0	0	0.10231	0	0	0	0	0	0	0	0	0	0	0	0	0	0	0	0	0	0	0	0	0	0	0	0	0	0	0	0	0	0.273927	0	0	0	0
205_S11	205	S11	10a-28-C3	Plate3	cinxia	0	0	0	0.000425747	0	0	0.991751	0	0	0.00066523	0	0	0	0	0	0	0	0	0	0	0	0	0	0	0	0	0	0	0	0	0	0	0	0	0.00186264	0	0	0	0	0.00308667	0	0	0	0
206_S4	206	S4	10a-28-C4	Plate3	cinxia	0	0	0	0	0	0	0	0	0	0.0148775	0	0.00495916	0	0	0	0	0	0	0	0	0.0344224	0	0	0	0	0	0	0	0	0	0	0	0	0.0635939	0.0207118	0	0	0	0.313594	0.0457993	0	0	0	0
207_S15	207	S15	10a-28-C5	Plate3	cinxia	0	0	0	0	0	0.0757576	0	0	0	0.103896	0	0	0	0	0	0	0	0	0	0	0.017316	0	0	0	0	0	0	0	0	0	0	0	0	0	0.0292208	0	0	0.0865801	0	0	0	0	0	0
208_S14	208	S14	11-26-C5	Plate3	cinxia	0	0	0	0	0.496206	0	0	0	0	0	0	0	0	0	0	0	0	0	0	0	0	0	0	0.227786	0	0	0.0903726	0	0	0	0	0	0	0.0419828	0	0	0	0.00438375	0	0	0.0325409	0	0	0
209_S28	209	S28	11-26-C6	Plate3	cinxia	0	0	0	0	0	0	0	0	0	0.00982403	0	0	0	0	0	0	0	0	0	0	0.00377847	0	0	0	0	0	0	0	0.0112275	0	0	0	0	0.0269891	0	0	0	0	0	0.014898	0	0.731297	0	0
210_S42	210	S42	11-26-C7	Plate3	cinxia	0	0	0	0	0	0	0	0	0	0	0	0	0	0	0	0	0	0	0	0	0	0	0	0	0	0	0	0	0	0	0	0	0	0	0.169591	0	0	0	0	0.450292	0	0	0	0
211_S16	211	S16	11-26-C8	Plate3	cinxia	0	0	0	0.00571495	0.329601	0.00139958	0	0.47749	0	0.00816422	0	0	0	0	0	0	0	0	0	0	0	0	0	0	0	0	0	0	0	0	0	0	0	0	0	0	0	0	0.013296	0	0	0	0	0
212_S92	212	S92	11-26-C9	Plate3	cinxia	0	0	0	0	0	0	0	0	0	0	0	0	0	0	0	0	0	0	0	0	0	0	0	0	0	0	0	0	0.0198396	0	0	0	0	0	0.0341916	0	0	0	0.0151963	0	0	0	0	0
214_S47	214	S47	11-28-C8	Plate3	cinxia	0	0	0	0	0	0	0	0	0	0	0	0	0	0	0	0	0	0	0	0	0	0	0	0	0	0	0.332775	0	0	0	0	0	0	0	0.194468	0	0	0	0	0	0	0	0	0
215_S67	215	S67	11-28-C10	Plate3	cinxia	0	0.540923	0	0	0	0	0	0	0	0.108308	0	0	0	0	0	0	0	0	0	0	0	0	0	0	0	0	0	0	0	0	0	0	0	0	0.0972308	0	0	0	0	0	0	0	0	0
216_S80	216	S80	11-28-C11	Plate3	cinxia	0	0	0	0	0	0	0	0	0	0.129534	0	0	0	0	0	0	0	0	0	0	0	0	0	0	0	0	0	0	0.227979	0	0	0	0	0	0.0569948	0	0	0	0	0	0	0	0	0
217_S91	217	S91	11-28-C14	Plate3	cinxia	0	0	0	0	0	0	0	0	0	0	0	0	0	0	0	0	0	0	0	0	0	0	0	0	0	0	0	0	0	0	0	0	0	0	0.0986842	0	0	0	0.156579	0	0.222368	0	0	0
218_S5	218	S5	12-26-C2	Plate3	cinxia	0	0	0	0.108154	0	0	0	0	0	0.0299865	0	0	0	0	0	0	0	0	0	0	0	0	0	0	0	0	0.130391	0	0	0	0	0	0	0.105121	0.0427898	0	0	0	0.0397574	0	0	0	0	0
219_S90	219	S90	12-26-C6	Plate3	cinxia	0	0	0	0	0	0	0	0	0	0	0	0	0	0	0	0	0	0	0	0	0	0	0	0	0	0	0	0	0	0	0	0	0	0	0	0	0	0	0	0	0	0	0	0
220_S84	220	S84	12-28-C9	Plate3	cinxia	0	0.874358	0	0	0	0	0	0	0	0	0	0.125642	0	0	0	0	0	0	0	0	0	0	0	0	0	0	0	0	0	0	0	0	0	0	0	0	0	0	0	0	0	0	0	0
221_S66	221	S66	12-28-C10	Plate3	cinxia	0	0	0	0	0	0	0	0	0	0.0586207	0	0	0	0	0	0	0	0	0	0	0	0	0	0	0	0	0	0	0	0	0	0	0	0	0.0172414	0	0	0	0	0	0.417241	0	0	0
222_S86	222	S86	12-28-C16	Plate3	cinxia	0	0	0	0.18134	0	0	0	0	0.344284	0.0341656	0	0	0	0	0	0	0	0	0	0	0	0	0	0	0	0	0	0	0	0	0	0	0	0	0.0499343	0	0	0	0	0	0	0	0	0
223_S34	223	S34	15b-26-C1	Plate3	cinxia	0	0.0467667	0	0	0	0	0	0	0	0.487875	0	0	0	0	0	0	0	0	0	0	0	0	0	0	0	0	0	0	0.106813	0	0	0	0	0	0.121824	0	0.0692841	0	0	0	0	0	0	0
224_S39	224	S39	15b-26-C2	Plate3	cinxia	0	0	0	0.0565149	0	0	0	0	0	0.117739	0	0	0	0	0	0	0	0	0	0	0	0	0	0	0	0	0	0	0	0	0	0	0	0	0.0502355	0	0	0	0	0	0	0	0	0
225_S73	225	S73	15b-26-C9	Plate3	cinxia	0	0	0	0	0	0	0	0	0	0.030083	0	0	0	0	0	0	0	0	0	0	0	0	0	0	0	0	0	0	0	0	0	0	0	0	0.0248963	0	0	0	0	0.123444	0	0	0	0
226_S55	226	S55	15b-28-C5	Plate3	cinxia	0	0	0	0	0	0	0	0	0	0	0	0	0	0	0	0	0	0	0	0	0	0	0	0	0	0	0	0	0	0	0	0	0	0.203482	0	0	0	0	0	0	0	0	0	0
227_S9	227	S9	15b-28-C11	Plate3	cinxia	0.0339035	0	0.600867	0.0398865	0.148769	0	0	0	0	0	0	0	0	0	0	0	0	0	0	0	0	0	0	0	0	0	0	0	0	0	0	0	0	0.0235484	0.0510087	0	0	0	0.0274603	0	0	0	0	0
228_S82	228	S82	15b-28-C12	Plate3	cinxia	0	0	0	0	0	0	0.593382	0	0	0	0	0	0	0	0	0	0	0	0	0	0	0	0	0	0	0	0	0	0	0	0	0	0	0	0.116912	0	0	0	0	0	0.0860294	0	0	0
229_S3	229	S3	2-26-C1	Plate3	cinxia	0	0	0	0.122147	0	0	0	0	0	0	0	0	0	0	0	0	0	0	0	0	0.00718512	0	0	0	0	0	0	0	0	0	0	0	0	0	0.120034	0	0	0	0.28022	0.0321217	0	0	0	0
230_S19	230	S19	2-26-C4	Plate3	cinxia	0	0.00273686	0	0.0133623	0	0	0	0	0	0	0	0.00281735	0	0	0	0	0	0	0	0	0	0	0	0	0	0	0	0	0	0	0	0	0	0	0.0118329	0	0	0	0.00941801	0	0.0117524	0	0	0
231_S65	231	S65	2-26-C5	Plate3	cinxia	0	0	0	0.0255493	0	0	0	0	0	0.036791	0	0	0	0	0	0	0	0	0	0	0	0	0	0	0	0	0	0	0.270312	0	0	0	0	0.146142	0.0429228	0	0	0	0	0.206438	0	0	0	0
232_S53	232	S53	2-26-C6	Plate3	cinxia	0	0	0	0	0	0	0	0	0	0	0	0.0190295	0	0	0	0	0	0	0	0	0	0.0123692	0	0	0	0	0	0	0	0	0	0	0	0.147479	0.038059	0	0	0	0	0	0	0	0	0
233_S36	233	S36	2-26-C7	Plate3	cinxia	0	0	0	0	0	0	0	0	0	0	0	0	0	0	0	0	0	0	0	0	0	0	0	0	0	0	0	0	0	0	0	0	0	0	0	0	0	0	0	0	0	0	0	0
234_S23	234	S23	2-28-C1	Plate3	cinxia	0	0	0	0.281341	0	0	0	0	0	0.00744725	0	0	0	0	0	0	0	0	0	0	0.0148945	0	0	0	0	0	0	0	0	0	0	0	0	0	0.0223417	0	0	0	0	0	0	0	0	0
235_S33	235	S33	2-28-C2	Plate3	cinxia	0	0	0	0.0668954	0	0	0	0	0	0	0	0	0	0	0	0	0	0	0	0	0.0360206	0	0	0	0	0	0	0	0	0	0	0	0	0	0.138937	0	0	0	0	0	0	0	0	0
236_S10	236	S10	2-28-C3	Plate3	cinxia	0	0	0	0.0905371	0	0	0	0	0	0.0245524	0	0.0327366	0	0	0	0	0	0	0	0	0	0	0	0	0	0	0	0	0	0	0	0	0	0	0.10179	0	0	0	0	0	0	0	0	0
237_S29	237	S29	2-28-C5	Plate3	cinxia	0	0	0	0	0	0	0	0	0	0.352381	0	0	0	0	0	0	0	0	0	0	0	0	0	0	0	0	0	0	0	0	0	0	0	0	0.242857	0	0	0	0.0904762	0	0	0	0	0
238_S12	238	S12	22a-26(2)-C2	Plate3	cinxia	0	0	0	0.071115	0	0	0	0	0	0	0	0	0	0	0	0	0	0	0	0	0	0	0	0.296166	0	0	0.164472	0	0	0	0	0	0	0	0.0441908	0	0	0	0	0	0	0.0275095	0	0
239_S44	239	S44	22a-26(2)-C3	Plate3	cinxia	0	0	0	0	0	0	0	0	0	0.0327947	0	0	0	0	0	0	0	0	0	0	0	0	0	0	0	0	0	0	0	0	0	0	0	0	0.0161597	0	0	0	0	0	0	0	0	0
240_S83	240	S83	22a-26(2)-C6	Plate3	cinxia	0	0	0	0.384831	0	0	0	0	0	0.0238764	0	0	0	0	0	0	0	0	0	0	0.0695225	0	0	0	0	0	0	0	0	0	0	0	0	0	0.0189607	0	0	0	0.0639045	0	0	0	0	0
241_S21	241	S21	22a-26(2)-C7	Plate3	cinxia	0	0	0	0.192951	0	0	0	0	0	0.0358423	0	0.0406213	0	0	0	0	0	0	0	0	0	0	0	0	0	0	0.281959	0	0	0	0	0	0	0	0.12963	0	0	0	0.0710872	0	0.0651135	0	0	0
242_S94	242	S94	22a-28(1)-C1	Plate3	cinxia	0	0	0	0	0	0	0	0	0	0	0	0	0	0	0	0.552248	0	0.447752	0	0	0	0	0	0	0	0	0	0	0	0	0	0	0	0	0	0	0	0	0	0	0	0	0	0
243_S38	243	S38	22a-28(1)-C3	Plate3	cinxia	0	0	0	0.037368	0	0	0	0	0	0.016247	0	0	0	0	0	0	0	0	0	0	0	0	0	0.421608	0	0	0	0	0.0544273	0	0	0	0	0	0.0682372	0	0	0	0.132413	0.0576767	0	0	0	0
244_S46	244	S46	22a-28(1)-C4	Plate3	cinxia	0	0	0	0.213457	0	0	0	0	0	0	0	0	0	0	0	0	0	0	0	0	0	0	0	0	0	0	0	0	0	0	0	0	0	0	0.220418	0	0	0	0	0.180974	0	0	0	0
245_S20	245	S20	22a-28(1)-C5	Plate3	cinxia	0	0	0	0.112957	0	0	0	0	0	0	0	0	0	0	0	0	0	0	0	0	0	0	0	0	0	0	0	0	0	0	0	0	0	0	0.156146	0	0	0	0.0614618	0	0	0	0	0
246_S81	246	S81	22a-28(1)-C6	Plate3	cinxia	0	0	0	0.330848	0	0	0	0	0	0.122088	0	0.0186393	0	0	0	0	0	0.0158434	0	0	0	0	0	0	0	0	0	0	0	0	0	0	0	0	0	0	0	0	0.0186393	0.132339	0	0	0	0
247_S96	247	S96	23c-26-C1	Plate3	cinxia	0	0	0	0.0683157	0	0	0	0	0	0.0918728	0	0	0	0	0	0	0	0	0	0	0	0	0	0	0	0	0	0	0	0	0	0	0	0.199058	0.0306243	0	0	0	0.0965842	0	0	0	0	0
248_S64	248	S64	23c-26-C2	Plate3	cinxia	0	0	0	0	0	0	0	0	0	0.0299111	0	0	0	0	0	0	0	0	0	0	0	0	0	0	0	0	0	0	0	0	0	0	0	0	0.0662894	0	0	0	0.0291027	0	0	0.0274859	0	0
249_S43	249	S43	23c-26-C3	Plate3	cinxia	0	0	0	0	0	0	0	0	0	0	0	0	0	0	0	0	0	0	0	0	0	0	0	0	0	0	0	0	0.225806	0	0	0	0	0	0.0636672	0	0	0	0	0	0	0	0	0
250_S25	250	S25	23c-28-C3	Plate3	cinxia	0	1	0	0	0	0	0	0	0	0	0	0	0	0	0	0	0	0	0	0	0	0	0	0	0	0	0	0	0	0	0	0	0	0	0	0	0	0	0	0	0	0	0	0
251_S49	251	S49	23c-28-C4	Plate3	cinxia	0	0.865063	0	0	0	0	0	0	0	0	0	0.134937	0	0	0	0	0	0	0	0	0	0	0	0	0	0	0	0	0	0	0	0	0	0	0	0	0	0	0	0	0	0	0	0
252_S61	252	S61	23c-28-C6	Plate3	cinxia	0	0	0	0	0	0	0	0	0	0.130435	0	0	0	0	0	0	0	0	0	0	0	0	0	0	0	0	0	0	0	0	0	0	0	0	0.190476	0	0.0559006	0	0.188406	0	0	0	0	0
253_S24	253	S24	23c-28-C7	Plate3	cinxia	0	0	0	0	0	0	0	0	0	0	0	0	0	0	0	0	0	0	0	0	0	0	0	0	0	0	0	0	0	0	0	0	0	0	0	0	0	0	0.208487	0	0	0	0	0
254_S58	254	S58	23c-28-C8	Plate3	cinxia	0	0	0	0	0	0	0	0	0	0	0	0	0	0	0	0	0	0	0	0	0	0	0	0	0	0	0	0	0	0	0	0	0	0	0.241158	0	0	0	0	0	0	0	0	0
255_S54	255	S54	27a-26(2)-C1	Plate3	cinxia	0	0	0	0	0	0	0	0	0	0.00120742	0	0.00190646	0	0	0	0	0	0	0	0	0	0	0	0	0.0022242	0	0	0.953737	0	0	0	0	0	0	0.000826131	0	0	0	0	0	0	0	0	0
256_S2	256	S2	27a-26(2)-C4	Plate3	cinxia	0	0	0	0	0	0	0	0	0	0.00488003	0	0	0	0	0	0	0	0	0	0	0	0	0	0	0	0	0	0	0	0	0	0	0	0.127288	0	0	0	0	0.0231802	0	0	0	0	0
257_S78	257	S78	27a-26(2)-C5	Plate3	cinxia	0	0	0	0	0	0	0	0	0	0	0	0	0	0	0	0	0	0	0	0	0.172185	0	0	0	0	0	0	0	0	0	0	0	0	0.375276	0.0463576	0	0	0	0	0	0	0	0	0
258_S69	258	S69	27a-26(2)-C6	Plate3	cinxia	0	0	0	0	0	0	0	0	0	0.312715	0	0	0	0	0	0	0	0	0	0	0	0	0	0	0	0	0	0	0	0	0	0	0	0	0	0	0	0	0	0	0	0	0	0
259_S1	259	S1	27a-28(2)-C4	Plate3	cinxia	0	0	0	0	0	0	0	0.309837	0	0	0	0	0.416809	0	0	0	0	0	0	0	0	0	0.105098	0	0	0	0	0	0.0223753	0	0	0	0	0	0	0	0	0	0.0229264	0	0	0	0	0
260_S60	260	S60	27a-28(2)-C5	Plate3	cinxia	0	0	0	0	0	0	0	0	0	0.0909091	0	0	0	0	0	0	0	0	0	0	0.0739599	0	0	0	0	0	0	0	0	0	0	0	0	0	0.211094	0	0	0	0	0	0	0	0	0
261_S50	261	S50	27a-28(2)-C7	Plate3	cinxia	0	0	0	0	0	0	0	0	0	0.00319353	0	0	0	0	0	0	0	0	0	0	0	0	0	0	0	0	0	0	0	0	0	0	0	0	0.0104322	0	0	0	0	0	0	0	0	0
262_S32	262	S32	27a-28(2)-C10	Plate3	cinxia	0	0	0	0	0	0	0	0	0	0	0	0	0	0	0	0	0	0	0	0	0	0	0	0	0	0	0	0	0	0	0	0	0	0	0.0553097	0	0	0	0.0586283	0	0	0	0	0
263_S7	263	S7	3-26-C1	Plate3	cinxia	0	0	0	0.0087653	0.554028	0	0	0	0	0	0	0	0	0	0	0	0	0	0	0	0	0	0	0	0	0	0	0	0	0	0	0	0	0.106241	0.0081608	0	0	0	0.148254	0	0	0	0	0
264_S27	264	S27	3-26-C2	Plate3	cinxia	0	0.00258993	0	0	0	0	0	0.594101	0.0802878	0	0	0	0	0	0	0	0	0	0	0	0	0	0	0	0	0	0.110791	0	0	0	0	0	0	0	0.036259	0	0	0	0	0	0	0	0	0
265_S74	265	S74	3-26-C5	Plate3	cinxia	0	0	0	0	0	0	0.0479042	0	0	0	0	0	0	0	0	0	0	0	0	0	0	0	0	0	0	0	0	0	0.203593	0	0	0	0	0	0.239521	0	0	0	0.0494012	0.112275	0	0	0	0
266_S95	266	S95	3-26-C6	Plate3	cinxia	0	0	0	0	0	0.0184638	0	0	0	0.0210487	0	0	0	0	0	0	0	0	0	0	0	0	0	0.203471	0	0	0	0	0	0	0	0	0	0.259601	0.0465288	0	0	0	0.0513294	0	0	0	0	0
267_S45	267	S45	3-28-C1	Plate3	cinxia	0	0	0	0	0	0	0	0	0	0	0	0	0	0	0	0	0	0	0	0	0	0	0	0	0	0	0	0	0	0	0	0	0	0	0.0836653	0	0	0	0.111554	0	0	0	0	0
268_S63	268	S63	3-28-C2	Plate3	cinxia	0	0	0	0	0	0	0	0	0	0	0	0	0	0	0	0	0	0	0	0	0	0	0	0	0	0	0	0	0	0	0	0	0	0	0.0981183	0	0	0	0	0	0	0	0	0
269_S89	269	S89	3-28-C6	Plate3	cinxia	0	0	0	0	0	0	0	0	0	0	0	0	0	0	0	0	0	0	0	0	0	0	0	0	0	0	0	0	0	0	0	0	0	0	0.212435	0	0	0	0	0	0	0	0	0
270_S40	270	S40	3-28-C7	Plate3	cinxia	0	0	0	0	0	0	0	0	0	0	0	0	0	0	0	0	0	0	0	0	0	0	0	0	0	0	0	0	0	0	0	0	0	0	0.0365726	0	0	0	0	0	0	0	0	0
271_S22	271	S22	3-28-C9	Plate3	cinxia	0	0	0	0	0	0	0	0	0	0.124012	0	0	0	0	0	0	0	0	0	0	0.0237082	0	0	0	0	0	0.210334	0	0	0	0	0	0	0	0.018845	0	0	0	0	0.325836	0	0	0	0
272_S8	272	S8	40a-26-C2	Plate3	cinxia	0	0	0	0	0.549465	0	0	0	0	0.00840252	0	0	0	0	0	0	0	0	0	0	0	0	0	0.104331	0	0	0	0	0.0680204	0	0	0	0	0.0275083	0.0794238	0	0	0	0.0859258	0	0	0	0	0
273_S85	273	S85	40a-26-C4	Plate3	cinxia	0	0	0	0	0	0	0	0	0	0.165266	0	0	0	0	0	0	0	0	0	0	0	0	0	0	0	0	0	0	0	0	0	0	0	0	0	0	0	0	0	0	0	0	0	0
274_S76	274	S76	40a-26-C7	Plate3	cinxia	0	0	0	0	0	0	0	0	0	0.0337662	0	0	0	0	0	0	0	0	0	0	0	0	0	0	0	0	0	0	0	0	0	0	0	0	0.119481	0	0	0	0	0	0	0	0	0
275_S56	275	S56	40a-26-C9	Plate3	cinxia	0	0	0	0	0	0	0	0	0	0	0	0	0	0	0	0	0	0	0	0	0	0	0	0	0	0	0	0	0	0	0	0	0	0	0.0524823	0	0	0	0.248227	0	0	0	0	0
276_S77	276	S77	40a-26-C10	Plate3	cinxia	0	0	0	0.025641	0	0	0.102564	0	0	0.014245	0.203704	0	0	0	0	0	0	0	0	0	0	0	0	0	0	0	0	0	0	0	0	0	0	0	0.0413105	0	0	0	0	0	0	0	0	0
277_S57	277	S57	40a-28-C2	Plate3	cinxia	0	0	0	0	0	0	0	0	0	0.222222	0	0	0	0	0	0	0	0	0	0	0	0	0	0	0	0	0	0	0	0	0	0	0	0	0.354167	0	0	0	0	0	0	0	0	0
278_S18	278	S18	40a-28-C4	Plate3	cinxia	0	0	0	0	0	0	0	0	0	0.0102564	0	0	0	0	0	0	0	0	0	0	0	0.002849	0	0.192308	0	0	0.125641	0	0	0	0	0	0	0.152991	0	0	0	0	0.0153846	0.0649573	0	0	0	0
279_S52	279	S52	40a-28-C7	Plate3	cinxia	0	0	0	0	0	0.0164722	0	0	0	0	0	0	0	0	0	0	0	0	0	0	0	0	0	0	0	0	0	0	0	0	0	0	0	0.142759	0.0830474	0	0	0	0.0466712	0	0	0	0	0
280_S72	280	S72	40a-28-C8	Plate3	cinxia	0	0	0	0.0456708	0	0	0	0	0	0.0447193	0	0.0218839	0	0	0	0	0	0	0	0	0	0.0247383	0	0	0	0	0	0	0	0	0	0	0	0	0.0970504	0	0	0	0.107517	0.15509	0	0	0	0
281_S71	281	S71	43a-26-C1	Plate3	cinxia	0	0	0	0	0	0.865364	0	0	0	0	0	0	0	0	0	0	0	0	0	0	0.000225078	0	0	0	0.133929	0	0	0	0	0	0	0	0	0	0	0	0	0	0	0	0	0	0	0
282_S17	282	S17	43a-26-C2	Plate3	cinxia	0	0	0	0	0.654891	0.0222651	0	0	0	0.0065311	0	0	0	0	0	0	0	0	0	0	0	0	0	0.0915838	0.011281	0	0.129583	0	0	0	0	0	0	0	0.0207808	0	0	0	0.0308743	0	0.0221167	0	0	0
283_S26	283	S26	43a-26-C4	Plate3	cinxia	0	0	0	0	0	0	0.469196	0	0	0	0.519695	0	0	0	0	0	0	0	0	0	0	0	0	0	0	0	0	0	0	0	0	0	0	0	0.00125237	0	0	0	0.000363592	0.00135337	0	0	0	0
284_S48	284	S48	43a-26-C6	Plate3	cinxia	0	0	0	0	0	0.0723906	0	0	0	0	0	0	0	0	0	0	0	0	0	0	0	0	0	0	0.0185185	0	0	0	0	0	0	0	0	0.252525	0.0707071	0	0	0	0.0925926	0	0	0	0	0
285_S13	285	S13	43a-26-C7	Plate3	cinxia	0	0	0	0.0268595	0	0.825069	0	0	0	0	0	0	0	0	0	0	0	0	0	0	0	0	0	0	0	0	0	0	0	0	0	0	0	0	0.0161846	0	0	0	0.00447658	0	0.0337466	0	0	0
286_S88	286	S88	43a-28-C3	Plate3	cinxia	0	0	0	0	0	0.285246	0	0	0	0	0	0	0	0	0	0	0	0	0	0	0	0	0	0	0.095082	0	0	0	0	0	0	0	0	0	0.144262	0	0	0	0	0	0	0	0	0
287_S62	287	S62	43a-28-C8	Plate3	cinxia	0	0	0	0.0854606	0	0.0554939	0	0	0	0	0	0	0	0	0	0	0	0	0	0	0	0	0	0	0	0	0	0	0	0	0	0	0	0.17758	0	0	0	0	0	0.247503	0	0	0	0
288_S51	288	S51	43a-28-C9	Plate3	cinxia	0	0	0	0	0	0.22807	0	0	0	0.139254	0	0	0	0	0	0	0	0	0	0	0	0	0	0	0	0	0	0	0	0	0	0	0	0	0	0	0	0	0	0	0	0	0	0
289_S59	289	S59	44-26-C2	Plate3	cinxia	0	0	0	0.0493969	0	0.026996	0	0	0	0.0287191	0	0	0	0	0	0	0	0	0	0	0	0	0	0	0.0201034	0	0	0	0	0	0	0	0	0.130385	0.0867318	0	0	0	0	0.0763929	0	0	0	0
290_S68	290	S68	44-26-C3	Plate3	cinxia	0	0	0	0	0	0	0	0	0	0	0	0	0	0	0	0	0	0	0	0	0	0	0	0	0	0	0	0	0	0	0	0	0	0	0.00457585	0	0	0	0	0	0	0	0.614308	0
291_S75	291	S75	44-26-C4	Plate3	cinxia	0	0	0	0	0.409466	0	0	0	0	0.00747345	0	0	0.389013	0.00839124	0	0	0	0	0	0	0	0	0	0.0975482	0	0	0	0	0	0	0	0	0	0	0	0	0	0	0.0079979	0	0	0	0	0
292_S35	292	S35	44-26-C5	Plate3	cinxia	0	0	0	0	0	0	0	0	0	0.0140845	0	0	0	0	0	0	0	0	0	0	0.0234742	0	0	0	0	0	0	0	0	0	0	0	0	0	0.188263	0	0	0	0	0	0.0807512	0	0	0
293_S41	293	S41	44-26-C6	Plate3	cinxia	0	0	0	0	0	0	0	0	0	0	0	0	0	0	0	0	0	0	0	0	0	0	0	0	0	0	0	0	0.338573	0	0	0	0	0	0	0	0	0	0	0.314389	0	0	0	0
294_S30	294	S30	44-28-C1	Plate3	cinxia	0	0	0	0	0	0	0.0357279	0	0	0	0.0311669	0	0	0	0	0	0	0	0	0	0	0.103763	0	0	0	0	0	0	0	0	0	0	0	0.0596731	0	0	0	0	0.22805	0.0505511	0	0	0	0
301_S124	301	S124	44-28-C4	Plate4	cinxia	0	0	0	0	0	0	0	0	0	0	0	0	0	0	0	0	0	0	0	0	0	0	0	0	0	0	0	0	0	0	0	0	0	0	0	0	0	0	0	0	0	0	0	0
302_S135	302	S135	44-28-C7	Plate4	cinxia	0	0	0	0	0	0	0	0	0	0	0	0	0	0	0	0	0	0	0	0	0	0	0	0	0	0	0	0	0	0	0	0	0	0	0	0	0	0	0	0	0	0	0	0
303_S160	303	S160	44-28-C8	Plate4	cinxia	0	0	0	0	0	0	0	0	0	0	0	0	0	0	0	0	0	0	0	0	0	0	0	0	0	0	0	0	0	0	0	0	0	0	0	0	0	0	0	0	0	0	0	0
304_S149	304	S149	44-28-C10	Plate4	cinxia	0	0	0	0	0	0	0	0	0	0	0	0	0	0	0	0	0	0	0	0	0	0	0	0	0	0	0	0	0	0	0	0	0	0	0	0	0	0	0	0	0	0	0	0
305_S155	305	S155	17a-26-C1	Plate4	cinxia	0	0	0	0	0	0	0	0	0	0	0	0	0	0	0	0	0	0	0	0	0	0	0	0	0	0	0	0	0	0	0	0	0	0	0	0	0	0	0	0	0	0	0	0
306_S175	306	S175	17a-26-C2	Plate4	cinxia	0	0	0	0	0	0	0	0	0	0	0	0	0	0	0	0	0	0	0	0	0	0	0	0	0	0	0	0	0.256911	0	0	0	0	0	0	0	0	0	0	0	0	0	0	0
307_S167	307	S167	17a-26-C3	Plate4	cinxia	0	0	0	0	0	0	0	0	0	0	0	0	0	0	0	0	0	0.10017	0	0	0	0	0	0	0	0	0	0	0	0	0	0	0	0	0	0	0	0	0	0	0.142615	0	0	0
308_S132	308	S132	17a-28-C1	Plate4	cinxia	0	0	0	0	0	0	0	0	0.0692308	0	0	0	0	0	0	0	0	0	0	0	0.0538462	0	0	0	0	0	0	0	0	0	0	0	0	0	0	0	0	0	0	0	0	0	0	0
309_S185	309	S185	17a-28-C2	Plate4	cinxia	0	0	0	0	0	0	0	0	0	0	0	0	0	0	0	0	0	0	0	0	0	0	0	0	0	0	0	0	0.0672897	0	0	0	0	0	0	0	0	0	0	0	0	0	0	0
310_S104	310	S104	17a-28-C3	Plate4	cinxia	0	0	0	0	0	0	0	0	0	0	0	0	0	0	0	0	0	0	0	0	0	0	0	0	0	0	0	0	0	0	0	0	0	0	0	0	0	0.0348837	0	0	0.245155	0	0	0
311_S168	311	S168	17a-28-C6	Plate4	cinxia	0	0	0	0	0	0	0	0	0	0	0	0	0	0	0	0	0	0	0	0	0	0	0	0	0	0	0	0	0	0	0	0	0	0	0	0	0	0	0	0	0.0984848	0	0	0
312_S118	312	S118	17a-28-C7	Plate4	cinxia	0	0	0	0	0	0	0	0	0	0	0	0	0	0	0	0	0	0	0	0	0	0	0	0	0	0	0	0	0	0	0	0	0	0	0	0	0	0	0	0	0.167513	0	0	0
332_S171	332	S171	PlateH1_Neg_homog_redone	Plate4	cinxia	0	0	0	0	0	0	0	0	0	0	0	0	0	0	0	0	0	0	0	0	0	0	0	0	0	0	0	0	0	0	0	0	0	0	0	0	0	0	0	0	0.416431	0	0	0
333_S151	333	S151	AF20-8-23 (25 green)	Plate4	cinxia	0	0.983386	0	0	0	0	0	0	0	0	0	0.0147789	0	0	0	0	0	0	0	0	0	0	0	0	0	0	0	0	0	0	0	0	0	0	0	0	0	0	0	0	0	0	0	0
334_S103	334	S103	AF20-41-135 (30 blue)	Plate4	cinxia	0	0.99963	0	0	0	0	0	0	0	0	0	0	0	0	0	0	0	0	0	0	0	0	0	0	0	0	0	0	0	0	0	0	0	0	0	0.000107176	0	0	0	0	0	0	0	0
335_S109	335	S109	AF20-535-25 (22 red)	Plate4	cinxia	0	0.0322489	0	0	0	0	0	0	0	0	0	0	0	0.469398	0.378483	0.0010555	0	0.00132499	0	0	0	0	0	0	0	0	0	0	0.00113036	0	0	0	0.0870825	0	0	0	0	0	0	0	0	0	0	0
336_S120	336	S120	AF20-1030-4 (31 blue)	Plate4	cinxia	0	0.856512	0	0	0	0	0	0	0	0	0	0	0	0	0	0.000299708	0	0	0	0	0	0	0	0	0	0	0	0	0	0	0	0	0	0	0	0	0	0	0	0	0	0	0	0
337_S189	337	S189	AF20-9626-4 (33 blue)	Plate4	cinxia	0	0.999646	0	0	0	0	0	0	0	0	0	0	0	0	0	0	0	0	0	0	0	0	0	0	0	0	0	0	0	0	0	0	0	0	0	0	0	0	0	0	0	0	0	0
338_S192	338	S192	AF20-N2309-4 (20 red)	Plate4	cinxia	0	0.99854	0	0	0	0	0	0	0	0	0	0	0	0	0	0	0	0	0	0	0	0	0	0	0	0	0	0	0	0	0	0	0	0	0	0	0	0	0	0	0	0	0	0
[truncated: 2,036 more columns]

## Sheet: TableS4
Species	Data included	Distance matrix	Model selected	Formula	Source of variation	Df	SumOfSqs	R2	F	Pr(>F)
M. cinxia & H. horticola	F0/F1	Bray-Curtis	model1	dist_bray ~ species + generation	species	1	10.886	0.12490	28.9089	0.0038	**
					generation	1	1.336	0.01533	3.5494	0.0256	*
					Residual	199	74.933	0.85977
					Total	201	87.155	1.00000
		Unweighted UniFrac	model1uu	dist_unifrac ~ species + generation	species	1	5.939	0.09678	21.6213	0.0212	*
					generation	1	0.763	0.01243	2.7773	0.1479
					Residual	199	54.665	0.89078
					Total	201	61.367	1.00000
		Weighted UniFrac	model1wu	dist_wunifrac ~ species + generation	species	1	6.124	0.18496	46.1224	0.024	*
					generation	1	0.563	0.01700	4.2387	0.024	*
					Residual	199	26.424	0.79804
					Total	201	33.111	1.00000
M. cinxia	F1; male/female	Bray-Curtis	model1cin	dist_bray_cin ~ sex + (T_mom/T_clutch_prediapause/T_group_postdiapause)	sex	1	0.625	0.01639	1.4398	0.027097	*
					T_mom	1	0.561	0.01469	1.2907	0.090291	.
					T_mom:T_clutch_prediapause	1	0.689	0.01805	1.5862	0.007999	**
					T_mom:T_clutch_prediapause:T_group_postdiapause	3	1.542	0.04040	1.1832	0.102890
					Residual	80	34.752	0.91047
					Total	86	38.170	1.00000
		Unweighted UniFrac	model1cinuu	dist_unifrac_cin ~ sex + (T_mom/T_clutch_prediapause/T_group_postdiapause)	sex	1	0.5173	0.02556	2.2898	0.0014	**
					T_mom	1	0.2622	0.01295	1.1603	0.9191
					T_mom:T_clutch_prediapause	1	0.2926	0.01445	1.2951	0.1231
					T_mom:T_clutch_prediapause:T_group_postdiapause	3	1.0971	0.05419	1.6186	0.0027	**
					Residual	80	18.0750	0.89285
					Total	86	20.2442	1.00000
		Weighted UniFrac	model1cinwu	dist_wunifrac_cin ~ sex + (T_mom/T_clutch_prediapause/T_group_postdiapause)	sex	1	0.2230	0.02137	1.9057	0.04480	*
					T_mom	1	0.2259	0.02165	1.9303	0.72133
					T_mom:T_clutch_prediapause	1	0.1989	0.01906	1.6994	0.05799	.
					T_mom:T_clutch_prediapause:T_group_postdiapause	3	0.4253	0.04076	1.2116	0.26857
					Residual	80	9.3614	0.89716
					Total	86	10.4345	1.00000
H. Horticola	F1	Bray-Curtis	model1hyp	dist_bray_hyp ~ (T_mom/T_clutch_prediapause/T_group_postdiapause)	T_mom	1	6.309	0.18268	23.1352	0.3743
					T_mom:T_clutch_prediapause	2	0.718	0.02078	1.3161	0.551
					T_mom:T_clutch_prediapause:T_group_postdiapause	4	1.058	0.03063	0.9697	0.2676
					Residual	97	26.452	0.76591
					Total	104	34.537	1
		Unweighted UniFrac	model1hypuu	dist_unifrac_hyp ~ (T_mom/T_clutch_prediapause/T_group_postdiapause	T_mom	1	2.8517	0.09057	10.5098	0.0481	*
					T_mom:T_clutch_prediapause	2	0.6235	0.0198	1.1489	0.5412
					T_mom:T_clutch_prediapause:T_group_postdiapause	4	1.6897	0.05367	1.5568	0.0137	*
					Residual	97	26.3201	0.83595
					Total	104	31.4851	1
		Weighted UniFrac	model1hypwu	dist_wunifrac_hyp ~ (T_mom/T_clutch_prediapause/T_group_postdiapause)	T_mom	1	4.1471	0.27628	40.038	0.8158
					T_mom:T_clutch_prediapause	2	0.3653	0.02434	1.7636	0.749
					T_mom:T_clutch_prediapause:T_group_postdiapause	4	0.4507	0.03002	1.0877	0.6656
					Residual	97	10.0472	0.66935
					Total	104	15.0104	1
	F1; with Wolbachia	Bray-Curtis	model1hyp_wp	dist_bray_hyp_wp ~ (T_mom/T_clutch_prediapause/T_group_postdiapause)	T_mom	1	0.01457	0.01883	1.0569	0.5181
					T_mom:T_clutch_prediapause	2	0.02530	0.03270	0.9176	0.6002
					T_mom:T_clutch_prediapause:T_group_postdiapause	4	0.05836	0.07541	1.0581	0.5619
					Residual	49	0.67564	0.87306
					Total	56	0.77388	1.00000
		Unweighted UniFrac	model1hyp_wpuu	dist_unifrac_hyp_wp ~ (T_mom/T_clutch_prediapause/T_group_postdiapause)	T_mom	1	0.1801	0.01360	0.7855	0.0401	*
					T_mom:T_clutch_prediapause	2	0.5542	0.04185	1.2084	0.1966
					T_mom:T_clutch_prediapause:T_group_postdiapause	4	1.2706	0.09596	1.3852	0.0466	*
					Residual	49	11.236	0.84859
					Total	56	13.2409	1.00000
		Weighted UniFrac	model1hyp_wpwu	dist_wunifrac_hyp_wp ~ (T_mom/T_clutch_prediapause/T_group_postdiapause)	T_mom	1	0.00511	0.01370	0.7611	0.7412
					T_mom:T_clutch_prediapause	2	0.01079	0.02893	0.8037	0.8443
					T_mom:T_clutch_prediapause:T_group_postdiapause	4	0.02815	0.07549	1.0486	0.6593
					Residual	49	0.32885	0.88189
					Total	56	0.37289	1.00000
	F1; without Wolbachia	Bray-Curtis	model1hyp_wa	dist_bray_hyp_wa ~ (T_clutch_prediapause/T_group_postdiapause)	T_clutch_prediapause	1	0.3805	0.02110	0.9893	0.4522
					T_clutch_prediapause:T_group_postdiapause	2	0.7335	0.04067	0.9537	0.5563
					Residual	44	16.9212	0.93823
					Total	47	18.0353	1.00000
		Unweighted UniFrac	model1hyp_wauu	dist_unifrac_hyp_wa ~ (T_clutch_prediapause/T_group_postdiapause)	T_clutch_prediapause	1	0.2188	0.01855	0.8665	0.8344
					T_clutch_prediapause:T_group_postdiapause	2	0.4681	0.03968	0.9269	0.7405
					Residual	44	11.1115	0.94178
					Total	47	11.7985	1.00000
		Weighted UniFrac	model1hyp_wawu	dist_wunifrac_hyp_wa ~ (T_clutch_prediapause/T_group_postdiapause)	T_clutch_prediapause	1	0.0780	0.01795	0.8301	0.5744
					T_clutch_prediapause:T_group_postdiapause	2	0.1327	0.03053	0.7058	0.8075
					Residual	44	4.1362	0.95152
					Total	47	4.347	1.00000

## Sheet: TableS5
Species	Data included	Diversity measure	Model selected	Formula	Source of variation	Estimate	Std.Error	z-value	Pr(>|z|)
M. cinxia & H. horticola	F0/F1	Richness	richness_model2_cin	richness ~ species	(Intercept)	2.4151	0.2049	11.79	<2e-16	***
					speciesH.horticola	0.3241	0.1529	2.12	0.034	*
		Shannon index	shannon_model2	shannon ~ species	(Intercept)	0.40905	0.03660	11.176	<2e-16	***
					speciesH.horticola	-0.04125	0.04726	-0.873	0.383
M. cinxia	F1; male/female	Richness	richness_model2_cin	richness ~ T_mom/T_clutch_prediapause/T_group_postdiapause	(Intercept)	1.73185	0.26097	6.636	3.22e-11	***
					T_mom28	1.08787	0.27273	3.989	6.64e-05	***
					T_mom28:T_clutch_prediapause28	-0.04130	0.07861	-0.525	0.599321
					T_mom28:T_clutch_prediapause26:T_group_postdiapause28	-0.59164	0.09198	-6.433	1.26e-10	***
					T_mom26:T_clutch_prediapause28:T_group_postdiapause28	0.92216	0.27635	3.337	0.000847	***
					T_mom28:T_clutch_prediapause28:T_group_postdiapause28	-0.16652	0.08085	-2.060	0.039442	*
		Shannon index	shannon_model2_cin	shannon ~ T_mom/T_clutch_prediapause/T_group_postdiapause	(Intercept)	0.57548	0.07092	8.114	4.89e-16	***
					T_mom28	-0.22329	0.07632	-2.926	0.00343	**
					T_mom28:T_clutch_prediapause28	0.02298	0.03935	0.584	0.55934
					T_mom28:T_clutch_prediapause26:T_group_postdiapause28	0.15716	0.03935	3.994	6.51e-05	***
					T_mom26:T_clutch_prediapause28:T_group_postdiapause28	-0.18914	0.09382	-2.016	0.04381	*
					T_mom28:T_clutch_prediapause28:T_group_postdiapause28	0.02849	0.03838	0.742	0.45798
H. horticola	F1	Richness	richness_model1_hyp	richness ~ T_mom/T_clutch_prediapause/T_group_postdiapause	(Intercept)	3.25798	0.46004	7.082	1.42e-12	***
					T_mom28	-2.42791	0.66832	-3.633	0.00028	***
					T_mom26:T_clutch_prediapause28	-0.26293	0.09424	-2.79	0.00527	**
					T_mom28:T_clutch_prediapause28	0.09967	0.4371	0.228	0.81962
					T_mom26:T_clutch_prediapause26:T_group_postdiapause28	-0.12553	0.04587	-2.737	0.00621	**
					T_mom28:T_clutch_prediapause26:T_group_postdiapause28	1.63577	0.31901	5.128	2.93e-07	***
					T_mom26:T_clutch_prediapause28:T_group_postdiapause28	0.22383	0.09681	2.312	0.02078	*
					T_mom28:T_clutch_prediapause28:T_group_postdiapause28	1.36205	0.32298	4.217	2.47e-05	***
		Shannon index	shannon_model1_hyp	shannon ~ T_mom/T_clutch_prediapause/T_group_postdiapause	(Intercept)	0.26273	0.05939	4.424	9.7e-06	***
					T_mom28	0.33871	0.09503	3.564	0.000365	***
					T_mom26:T_clutch_prediapause28	0.12218	0.05027	2.431	0.015071	*
					T_mom28:T_clutch_prediapause28	-0.03959	0.08725	-0.454	0.649988
					T_mom26:T_clutch_prediapause26:T_group_postdiapause28	0.01421	0.03318	0.428	0.668437
					T_mom28:T_clutch_prediapause26:T_group_postdiapause28	-0.26122	0.07418	-3.521	0.000429	***
					T_mom26:T_clutch_prediapause28:T_group_postdiapause28	-0.13229	0.05166	-2.561	0.01044	*
					T_mom28:T_clutch_prediapause28:T_group_postdiapause28	-0.14808	0.07169	-2.066	0.038873	*
	F1; with Wolbachia	Richness	richness_model1_hyp_wp	richness ~ T_mom/T_clutch_prediapause/T_group_postdiapause	(Intercept)	3.01211	0.43757	6.884	5.83e-12	***
					T_mom28	-2.17917	0.63795	-3.416	0.000636	***
					T_mom26:T_clutch_prediapause28	-0.70918	0.21606	-3.282	0.001029	**
					T_mom28:T_clutch_prediapause28	0.09985	0.43710	0.228	0.819304
					T_mom26:T_clutch_prediapause26:T_group_postdiapause28	-0.27881	0.18347	-1.520	0.128601
					T_mom28:T_clutch_prediapause26:T_group_postdiapause28	1.63537	0.31901	5.126	2.95e-07	***
					T_mom26:T_clutch_prediapause28:T_group_postdiapause28	1.40956	0.19502	7.228	4.91e-13	***
					T_mom28:T_clutch_prediapause28:T_group_postdiapause28	1.36181	0.32298	4.216	2.48e-05	***
		Shannon index	shannon_model1_hyp_wp	shannon ~ T_mom/T_clutch_prediapause/T_group_postdiapause	(Intercept)	0.33297	0.05958	5.589	2.29e-08	***
					T_mom28	0.25311	0.09420	2.687	0.00721	**
					T_mom26:T_clutch_prediapause28	0.19423	0.08426	2.305	0.02116	*
					T_mom28:T_clutch_prediapause28	-0.04323	0.11146	-0.388	0.69813
					T_mom26:T_clutch_prediapause26:T_group_postdiapause28	0.05613	0.08119	0.691	0.48936
					T_mom28:T_clutch_prediapause26:T_group_postdiapause28	-0.25274	0.09147	-2.763	0.00573	**
					T_mom26:T_clutch_prediapause28:T_group_postdiapause28	-0.20898	0.08837	-2.365	0.01804	*
					T_mom28:T_clutch_prediapause28:T_group_postdiapause28	-0.14292	0.09067	-1.576	0.11496
	F1; without Wolbachia	Richness	richness_model1_hyp_wa	richness ~ T_mom/T_clutch_prediapause/T_group_postdiapause	(Intercept)	3.98102	0.03651	109.02	< 2e-16	***
					T_clutch_prediapause28	-0.01072	0.10377	-0.10	0.91769
					T_clutch_prediapause26:T_group_postdiapause28	-0.13766	0.04803	-2.87	0.00416	**
					T_clutch_prediapause28:T_group_postdiapause28	-0.17256	0.10806	-1.60	0.11028
		Shannon index	shannon_model1_hyp_wa	shannon ~ T_mom/T_clutch_prediapause/T_group_postdiapause	(Intercept)	0.16320	0.01367	11.938	<2e-16	***
					T_clutch_prediapause28	-0.01076	0.03867	-0.278	0.781
					T_clutch_prediapause26:T_group_postdiapause28	0.01178	0.01749	0.674	0.501
					T_clutch_prediapause28:T_group_postdiapause28	0.01879	0.03962	0.474	0.635

## Sheet: TableS6
Comparison			zOTU	Phylum	Class	Order	Family	Genus	stat	p.value
Species	M. cinxia		Zotu48	Actinobacteriota	Actinobacteria	Streptosporangiales	Nocardiopsaceae	Lipingzhangella	0.413	0.0001	***
			Zotu237	Actinobacteriota	Rubrobacteria	Rubrobacterales	Rubrobacteriaceae	Rubrobacter	0.32	0.0001	***
			Zotu53	Actinobacteriota	Actinobacteria	Micrococcales	Micrococcaceae	Kocuria	0.293	0.0001	***
			Zotu90	Actinobacteriota	Actinobacteria	Propionibacteriales	Nocardioidaceae	uncultured	0.29	0.0001	***
			Zotu129	Actinobacteriota	Rubrobacteria	Rubrobacterales	Rubrobacteriaceae	Rubrobacter	0.274	0.0001	***
			Zotu132	Firmicutes	Bacilli	Bacillales	Marinococcaceae	Alteribacillus	0.256	0.0001	***
			Zotu43	Actinobacteriota	Actinobacteria	Pseudonocardiales	Pseudonocardiaceae	Prauserella	0.238	0.0001	***
			Zotu4	Proteobacteria	Gammaproteobacteria	Burkholderiales	Comamonadaceae	Pelomonas	0.236	0.0001	***
			Zotu405	Actinobacteriota	Rubrobacteria	Rubrobacterales	Rubrobacteriaceae	Rubrobacter	0.225	0.0006	***
			Zotu54	Proteobacteria	Gammaproteobacteria	Burkholderiales	Burkholderiaceae	Burkholderia-Caballeronia-Paraburkholderia	0.223	0.0001	***
			Zotu64	Proteobacteria	Gammaproteobacteria	Burkholderiales	Alcaligenaceae	Achromobacter	0.22	0.0015	**
			Zotu216	Actinobacteriota					0.219	0.0001	***
			Zotu700	Actinobacteriota	Rubrobacteria	Rubrobacterales	Rubrobacteriaceae	Rubrobacter	0.216	0.0001	***
			Zotu1026	Actinobacteriota	Rubrobacteria	Rubrobacterales	Rubrobacteriaceae	Rubrobacter	0.215	0.0005	***
			Zotu2	Proteobacteria	Gammaproteobacteria	Enterobacterales	Enterobacteriaceae	Enterobacter	0.205	0.0021	**
			Zotu1004	Firmicutes	Bacilli	Bacillales	Marinococcaceae	Alteribacillus	0.205	0.0003	***
			Zotu134	Firmicutes	Bacilli	Bacillales	Bacillaceae	Bacillus	0.197	0.0001	***
			Zotu456	Firmicutes	Bacilli	Bacillales	Marinococcaceae	Alteribacillus	0.197	0.0006	***
			Zotu186	Firmicutes	Bacilli	Bacillales	Marinococcaceae	Alteribacillus	0.195	0.0004	***
			Zotu696	Actinobacteriota	Actinobacteria	Pseudonocardiales	Pseudonocardiaceae	Prauserella	0.192	0.0011	**
			Zotu869	Firmicutes	Bacilli	Bacillales	Marinococcaceae	Alteribacillus	0.19	0.003	**
			Zotu1372	Firmicutes	Bacilli	Bacillales	Bacillaceae	Bacillus	0.183	0.0012	**
			Zotu454	Proteobacteria	Alphaproteobacteria	Rhizobiales	Rhizobiaceae	Mesorhizobium	0.174	0.0009	***
			Zotu6	Proteobacteria	Gammaproteobacteria	Burkholderiales	Burkholderiaceae	Ralstonia	0.171	0.0093	**
			Zotu1421	Actinobacteriota	Actinobacteria	Pseudonocardiales	Pseudonocardiaceae	Prauserella	0.17	0.0032	**
			Zotu1298	Actinobacteriota	Rubrobacteria	Rubrobacterales	Rubrobacteriaceae	Rubrobacter	0.169	0.0007	***
			Zotu28	Firmicutes	Bacilli	Bacillales	Marinococcaceae	Alteribacillus	0.16	0.0099	**
			Zotu704	Actinobacteriota	Actinobacteria	Pseudonocardiales	Pseudonocardiaceae	Prauserella	0.156	0.0074	**
			Zotu58	Proteobacteria	Alphaproteobacteria	Rhizobiales	Xanthobacteraceae	Afipia	0.156	0.0155	*
			Zotu1727	Actinobacteriota	Actinobacteria	Pseudonocardiales	Pseudonocardiaceae	Prauserella	0.15	0.0208	*
			Zotu37	Proteobacteria	Gammaproteobacteria	Xanthomonadales	Xanthomonadaceae	Stenotrophomonas	0.143	0.0398	*
			Zotu1951	Firmicutes	Bacilli	Bacillales	Marinococcaceae	Alteribacillus	0.138	0.0072	**
			Zotu175	Actinobacteriota	Actinobacteria	Pseudonocardiales	Pseudonocardiaceae	Prauserella	0.135	0.0425	*
			Zotu2094	Actinobacteriota	Actinobacteria	Pseudonocardiales	Pseudonocardiaceae	Prauserella	0.132	0.0433	*
			Zotu30	Proteobacteria	Gammaproteobacteria	Pseudomonadales	Pseudomonadaceae	Pseudomonas	0.122	0.0137	*
			Zotu427	Proteobacteria	Alphaproteobacteria	Rhizobiales	Xanthobacteraceae	Bradyrhizobium	0.115	0.0198	*
	H. horticola		Zotu1	Proteobacteria	Alphaproteobacteria	Rickettsiales	Anaplasmataceae	Wolbachia	0.614	0.0001	***
			Zotu23	Firmicutes	Clostridia	Clostridiales	Clostridiaceae	Clostridium_sensu_stricto_12	0.308	0.0001	***
			Zotu21	Proteobacteria	Alphaproteobacteria	Rickettsiales	Anaplasmataceae	Wolbachia	0.295	0.0001	***
			Zotu40	Proteobacteria	Alphaproteobacteria	Rickettsiales	Anaplasmataceae	Wolbachia	0.295	0.0001	***
			Zotu73	Proteobacteria	Gammaproteobacteria	Burkholderiales	Comamonadaceae	Sphaerotilus	0.276	0.0001	***
			Zotu110	Proteobacteria	Gammaproteobacteria	Burkholderiales	Comamonadaceae	Pelomonas	0.273	0.0001	***
			Zotu38	Proteobacteria	Gammaproteobacteria	Burkholderiales	Burkholderiaceae	Burkholderia-Caballeronia-Paraburkholderia	0.265	0.0001	***
			Zotu10	Actinobacteriota	Actinobacteria	Propionibacteriales	Propionibacteriaceae	Cutibacterium	0.256	0.0001	***
			Zotu742	Actinobacteriota	Rubrobacteria	Rubrobacterales	Rubrobacteriaceae	Rubrobacter	0.247	0.0002	***
			Zotu107	Firmicutes	Clostridia	Clostridia	Hungateiclostridiaceae	Anaerobacterium	0.237	0.0002	***
			Zotu118	Firmicutes	Clostridia	Clostridiales	Clostridiaceae	Clostridium_sensu_stricto_12	0.232	0.0003	***
			Zotu52	Proteobacteria	Gammaproteobacteria	Burkholderiales	Comamonadaceae	Tepidimonas	0.224	0.0011	**
			Zotu276	Proteobacteria	Gammaproteobacteria	Burkholderiales	Comamonadaceae	Pelomonas	0.217	0.0003	***
			Zotu103	Proteobacteria	Gammaproteobacteria	Burkholderiales	Comamonadaceae	Aquabacterium	0.21	0.0003	***
			Zotu598	Proteobacteria	Gammaproteobacteria	Burkholderiales	Comamonadaceae	Pelomonas	0.2	0.0003	***
			Zotu197	Actinobacteriota	Actinobacteria	Propionibacteriales	Propionibacteriaceae	Cutibacterium	0.199	0.0001	***
			Zotu139	Proteobacteria	Alphaproteobacteria	Sphingomonadales	Sphingomonadaceae	Sphingomonas	0.197	0.0007	***
			Zotu185	Proteobacteria	Gammaproteobacteria	Xanthomonadales	Xanthomonadaceae	Pseudoxanthomonas	0.19	0.001	***
			Zotu115	Firmicutes	Clostridia	Clostridia	Hungateiclostridiaceae	Ruminiclostridium	0.189	0.0014	**
			Zotu356	Actinobacteriota	Actinobacteria	Micrococcales	Micrococcaceae	Kocuria	0.185	0.0038	**
			Zotu154	Firmicutes	Clostridia	Clostridiales	Clostridiaceae	Clostridium_sensu_stricto_12	0.177	0.0009	***
			Zotu114	Proteobacteria	Gammaproteobacteria	Pseudomonadales	Pseudomonadaceae	Pseudomonas	0.177	0.0007	***
			Zotu164	Proteobacteria	Gammaproteobacteria	Burkholderiales	Burkholderiaceae	Burkholderia-Caballeronia-Paraburkholderia	0.171	0.0041	**
			Zotu61	Proteobacteria	Gammaproteobacteria	Burkholderiales	Comamonadaceae	Aquabacterium	0.171	0.0014	**
			Zotu18	Firmicutes	Bacilli	Bacillales	Marinococcaceae	Alteribacillus	0.169	0.0104	*
			Zotu182	Proteobacteria	Gammaproteobacteria	Burkholderiales	Burkholderiaceae	Burkholderia-Caballeronia-Paraburkholderia	0.168	0.006	**
			Zotu106	Firmicutes	Clostridia	Clostridiales	Clostridiaceae	Clostridium_sensu_stricto_12	0.167	0.0044	**
			Zotu169	Firmicutes	Clostridia	Clostridiales	Clostridiaceae	Clostridium_sensu_stricto_12	0.166	0.0019	**
			Zotu151	Proteobacteria	Gammaproteobacteria	Burkholderiales	Comamonadaceae	Leptothrix	0.165	0.0053	**
			Zotu242	Proteobacteria	Gammaproteobacteria	Burkholderiales	Comamonadaceae	Comamonas	0.162	0.0087	**
			Zotu20	Firmicutes	Bacilli	Bacillales	Sporolactobacillaceae	Pullulanibacillus	0.161	0.0021	**
			Zotu211	Firmicutes	Desulfotomaculia	Desulfotomaculales	Desulfotomaculales	Desulfotomaculum	0.16	0.0099	**
			Zotu177	Proteobacteria	Gammaproteobacteria	Xanthomonadales	Xanthomonadaceae	Vulcaniibacterium	0.158	0.0092	**
			Zotu122	Proteobacteria	Gammaproteobacteria	Burkholderiales	Alcaligenaceae	Achromobacter	0.156	0.0104	*
			Zotu204	Proteobacteria	Alphaproteobacteria	Rhizobiales	Beijerinckiaceae	Methylobacterium-Methylorubrum	0.154	0.0055	**
			Zotu272	Bacteroidota	Bacteroidia	Bacteroidales	Dysgonomonadaceae	Proteiniphilum	0.153	0.0103	*
			Zotu100	Proteobacteria	Alphaproteobacteria	Sphingomonadales	Sphingomonadaceae	Sphingomonas	0.153	0.0169	*
			Zotu455	Proteobacteria	Gammaproteobacteria	Burkholderiales	Comamonadaceae	Hydrogenophaga	0.14	0.0423	*
			Zotu342	Firmicutes	Clostridia	Oscillospirales	Ethanoligenenaceae	Incertae_Sedis	0.139	0.042	*
			Zotu79	Proteobacteria	Gammaproteobacteria	Burkholderiales	Comamonadaceae	Schlegelella	0.139	0.0001	***
			Zotu521	Proteobacteria	Gammaproteobacteria	Burkholderiales	Burkholderiaceae	Ralstonia	0.139	0.0075	**
			Zotu302	Actinobacteriota	Actinobacteria	Corynebacteriales	Corynebacteriaceae	Corynebacterium	0.133	0.02	*
			Zotu167	Actinobacteriota	Actinobacteria	Micrococcales	Microbacteriaceae	Microbacterium	0.131	0.032	*
			Zotu199	Firmicutes	Clostridia	Clostridiales	Clostridiaceae	Clostridium_sensu_stricto_13	0.128	0.0237	*
			Zotu192	Firmicutes	Bacilli	Lactobacillales	Lactobacillaceae	Lactobacillus	0.125	0.0153	*
			Zotu285	Firmicutes	Bacilli	Paenibacillales	Paenibacillaceae	Paenibacillus	0.117	0.0466	*
			Zotu157	Firmicutes	Clostridia	Clostridiales	Caloramatoraceae	Fonticella	0.115	0.0322	*
			Zotu78	Proteobacteria	Gammaproteobacteria	Burkholderiales	Comamonadaceae	Tepidimonas	0.108	0.0038	**
			Zotu438	Firmicutes	Bacilli	Staphylococcales	Staphylococcaceae	Staphylococcus	0.1	0.0313	*
			Zotu287	Proteobacteria	Gammaproteobacteria	Burkholderiales	Neisseriaceae	Neisseria	0.096	0.0464	*
Treatment	M. cinxia	F026-F128-26	Zotu8535	Proteobacteria	Gammaproteobacteria	Pseudomonadales	Pseudomonadaceae	Pseudomonas	0.542	0.0377	*
			Zotu4451	Actinobacteriota	Actinobacteria	Pseudonocardiales	Pseudonocardiaceae	Prauserella	0.542	0.0377	*
			Zotu1096	Firmicutes	Bacilli	Lactobacillales	Streptococcaceae	Lactococcus	0.542	0.0379	*
			Zotu9676	Proteobacteria	Gammaproteobacteria	Pseudomonadales	Pseudomonadaceae	Pseudomonas	0.542	0.0377	*
			Zotu7219	Proteobacteria	Gammaproteobacteria	Burkholderiales	Burkholderiaceae	Ralstonia	0.542	0.0377	*
			Zotu5833	Actinobacteriota	Rubrobacteria	Rubrobacterales	Rubrobacteriaceae	Rubrobacter	0.542	0.0377	*
			Zotu756	Firmicutes	Bacilli	Lactobacillales	Streptococcaceae	Lactococcus	0.542	0.0379	*
			Zotu221	Firmicutes	Bacilli	Lactobacillales	Streptococcaceae	Lactococcus	0.541	0.0086	**
		F026-F128-28	Zotu100	Proteobacteria	Alphaproteobacteria	Sphingomonadales	Sphingomonadaceae	Sphingomonas	0.594	0.0071	**
	H. horticola	F028-F128-26	Zotu17457	Proteobacteria	Alphaproteobacteria	Rickettsiales	Anaplasmataceae	Wolbachia	0.552	0.0274	*
			Zotu8812	Proteobacteria	Alphaproteobacteria	Rhodobacterales	Rhodobacteraceae	Paracoccus	0.552	0.0283	*
